# Supplementary material for: Single cell transcriptomics reveals dendritic cell subsets in bovine afferent lymph and immune cell-resolved responses to BCG vaccination
Source: Front Immunol. 2026 Apr 7;17:1764014. doi: 10.3389/fimmu.2026.1764014 (PMC13095522; doi:10.3389/fimmu.2026.1764014)
Supplement: Supplementary file 2 [file DataSheet2.xlsx]

## Sheet: Supplementary Table 1
Subpopulations	Differentially expressed genes	References
cDC1	DPP4, CADM1	Barut et al. (2023), Hope et al. (2012), Talker et al. (2018)
cDC2	SIRPA, TLR1	Hope et al. (2012), Werling et al. (2017)
cM	CSF1R, CD14	Talker et al. (2024), Talker et al. (2024), Talker et al. (2018), Corripio-Miyar et al. (2015)
intM	CSF1R, CD14, FCGR3A (CD16)	Talker et al. (2024), Talker et al. (2024), Talker et al. (2018), Corripio-Miyar et al. (2015)
Pre B-cells	CD79A, CD79B, JCHAIN, EBF1, and PAX5	Chu et al. (2001), Salguero et al. (2017), Lin et al. (2002)
mature B-cell	CD79A, CD79B, and JCHAIN	Chu et al. (2001), Salguero et al. (2017)
γδ T cells	CD3E, WC1	Baldwin et al. (2020), Guzman et al. (2012)
Th	CD3E, CD4	Barut et al. (2023), Jiao et al. (2024)
NK cells	NCR1	Hanton et al. (2023), Liang et al. (2024)

## Sheet: Supplementary Table 2
		CR	CB	CR	CB	CR	CB	Seurat		Doubletfinder			Manual doublet removal (Number of removed cells)				Final number
Samples	Number of reads	Number of Cells		UMI Counts per Cell		Number of genes		Number of cells	Number of genes	Doublets	Singlets	Number of genes	FLT3 & FCGR3A	FLT3 & CD3E	FLT3 & CD79B	FLT3 & NCR1	Number of genes	Number of cells	Genes per cell
Calf1 Pre-BCG	261927586	8221	4982	974	8675	24595	24407	2928	24223	179	2749	23877	4	2	0	0	23873	2743	2787.7
Calf2 Pre-BCG	595661395	4129	3774	15872	18954	25847	25819	3051	25753	95	2956	25617	48	12	2	1	25526	2893	3658
Calf3 Pre-BCG	465528446	4770	4923	17903	17298	25623	25624	4569	25609	178	4391	25380	35	4	1	0	25353	4351	3390.1
Calf1 Post-BCG	360647603	7783	6306	1205	7236	24673	24585	4154	24420	253	3901	23824	1	2	0	0	23817	3898	1798.3
Calf2 Post-BCG	608623694	4156	4152	16618	17386	25880	25880	2882	25793	89	2793	25660	18	1	0	0	25634	2774	3725.7
Calf3 Post-BCG	384946203	4389	4479	17159	17059	25084	25083	4265	25067	132	4133	24905	28	1	0	2	24876	4102	3097.7

## Sheet: Supplementary Table 3
gene	p_val	avg_log2FC	pct.1	pct.2	p_val_adj	cluster		Code
TMEM158	0	2.38304	0.832	0.323	0	DC.0		allmarkers <- FindAllMarkers(data, only.pos = TRUE) %>% dplyr::filter(p_val_adj < 0.05) %>% dplyr::filter(avg_log2FC > 0.5)
NHSL1	0	2.06084	0.831	0.324	0	DC.0
CDC42EP4	0	2.20635	0.797	0.327	0	DC.0
CEBPA	0	2.24475	0.607	0.158	0	DC.0
HMOX2	0	1.65371	0.851	0.428	0	DC.0
ISG15	0	2.16536	0.708	0.286	0	DC.0
ECM1	0	1.38138	0.797	0.386	0	DC.0
CFD	0	0.816998	0.825	0.425	0	DC.0
ENSBTAG00000063903	0	0.778496	0.812	0.414	0	DC.0
GADD45G	0	2.7265	0.574	0.176	0	DC.0
ENSBTAG00000066778	0	1.83384	0.662	0.28	0	DC.0
DYNLT1	0	1.52325	0.756	0.376	0	DC.0
IFIH1	0	1.88639	0.79	0.413	0	DC.0
KLF5	0	2.28095	0.547	0.17	0	DC.0
SH3BP5	0	1.39194	0.827	0.458	0	DC.0
CCL17	0	0.982309	0.638	0.27	0	DC.0
ETS2	0	1.78431	0.583	0.219	0	DC.0
CD80	0	1.33709	0.816	0.452	0	DC.0
SMURF1	0	1.32409	0.897	0.535	0	DC.0
LYZ	0	0.764085	0.945	0.586	0	DC.0
DPH3	0	1.17142	0.876	0.52	0	DC.0
MEF2D	0	1.23965	0.714	0.36	0	DC.0
CCL4	0	1.21498	0.495	0.141	0	DC.0
IFIT5	0	1.76951	0.613	0.26	0	DC.0
RHOB	0	1.08316	0.711	0.361	0	DC.0
CCL5	0	2.27166	0.567	0.219	0	DC.0
ASRGL1	0	0.797422	0.75	0.404	0	DC.0
RASSF5	0	1.95873	0.882	0.537	0	DC.0
HTRA1	0	1.0836	0.577	0.235	0	DC.0
HK1	0	1.73301	0.747	0.405	0	DC.0
CDKN2D	0	1.63991	0.916	0.578	0	DC.0
SIRPA	0	0.940597	0.68	0.342	0	DC.0
NUFIP1	0	1.05254	0.861	0.523	0	DC.0
KIAA1671	0	1.61825	0.905	0.568	0	DC.0
IRF4	0	1.65454	0.911	0.574	0	DC.0
ASAP2	0	1.37251	0.84	0.503	0	DC.0
SIAH2	0	1.18008	0.898	0.564	0	DC.0
ACTN1	0	1.11691	0.951	0.618	0	DC.0
INAFM1	0	0.973452	0.725	0.392	0	DC.0
ADORA2A	0	1.22173	0.696	0.364	0	DC.0
B3GNT2	0	1.17305	0.753	0.423	0	DC.0
GCH1	0	0.987458	0.674	0.345	0	DC.0
UBE2S	0	1.03377	0.871	0.545	0	DC.0
DEPDC7	0	1.24535	0.843	0.519	0	DC.0
PLXND1	0	1.18962	0.807	0.484	0	DC.0
NMB	0	1.14461	0.545	0.224	0	DC.0
FMNL3	0	1.11775	0.749	0.429	0	DC.0
CITED2	0	1.16136	0.635	0.316	0	DC.0
CLCF1	0	2.79862	0.39	0.072	0	DC.0
PXDC1	0	1.45409	0.642	0.326	0	DC.0
PIM1	0	1.63571	0.819	0.503	0	DC.0
RBPMS	0	0.752924	0.904	0.589	0	DC.0
AGRN	0	2.67431	0.412	0.098	0	DC.0
IER3	0	1.66636	0.833	0.52	0	DC.0
TAMALIN	0	1.39851	0.926	0.614	0	DC.0
TYROBP	0	0.830511	0.982	0.678	0	DC.0
BHLHE40	0	1.15843	0.843	0.539	0	DC.0
PIM3	0	0.962787	0.871	0.568	0	DC.0
ZNF622	0	1.09625	0.708	0.405	0	DC.0
ENSBTAG00000062565	0	1.02877	0.861	0.56	0	DC.0
SESN2	0	1.07876	0.796	0.496	0	DC.0
EHF	0	3.24393	0.364	0.064	0	DC.0
TIAM1	0	1.21363	0.965	0.667	0	DC.0
TNFAIP3	0	1.89005	0.814	0.516	0	DC.0
RIPK2	0	1.37665	0.929	0.632	0	DC.0
OGFRL1	0	1.22193	0.955	0.659	0	DC.0
DYNLL2	0	1.13137	0.834	0.542	0	DC.0
TOB1	0	1.06537	0.889	0.599	0	DC.0
CXCL8	0	0.68058	0.415	0.125	0	DC.0
ABCC1	0	0.780483	0.916	0.627	0	DC.0
POLR1F	0	0.93682	0.926	0.638	0	DC.0
TUBB6	0	0.993308	0.831	0.543	0	DC.0
IER2	0	0.972081	0.835	0.549	0	DC.0
PHLDA1	0	1.59215	0.453	0.168	0	DC.0
NOCT	0	1.12529	0.885	0.601	0	DC.0
PLK2	0	1.13922	0.951	0.667	0	DC.0
PPP1R15B	0	0.870037	0.939	0.657	0	DC.0
PFKFB3	0	1.28229	0.877	0.597	0	DC.0
PIEZO2	0	2.53185	0.367	0.087	0	DC.0
EPHA4	0	1.73217	0.393	0.115	0	DC.0
DHRS3	0	1.68374	0.428	0.15	0	DC.0
IFFO2	0	0.912758	0.869	0.592	0	DC.0
CEACAM19	0	2.07901	0.413	0.138	0	DC.0
BRINP1	0	1.98708	0.392	0.118	0	DC.0
MARCKS	0	1.13182	0.951	0.678	0	DC.0
RAB5IF	0	0.830324	0.889	0.617	0	DC.0
MAP3K8	0	1.14709	0.928	0.656	0	DC.0
EFHD2	0	1.23365	0.958	0.687	0	DC.0
RABGEF1	0	0.80382	0.921	0.651	0	DC.0
MAPKAPK2	0	1.13205	0.883	0.616	0	DC.0
SF3B5	0	0.653765	0.952	0.685	0	DC.0
CDKN1A	0	1.21903	0.987	0.721	0	DC.0
SDE2	0	1.08825	0.851	0.587	0	DC.0
EMILIN2	0	0.874793	0.959	0.699	0	DC.0
CFLAR	0	1.44428	0.926	0.668	0	DC.0
HSPB1	0	1.14603	0.966	0.708	0	DC.0
SKIL	0	0.979699	0.903	0.648	0	DC.0
MAPK6	0	0.993843	0.961	0.71	0	DC.0
CTSH	0	0.889174	0.962	0.715	0	DC.0
NFKBIZ	0	0.962795	0.92	0.674	0	DC.0
MEDAG	0	4.34903	0.27	0.025	0	DC.0
ELL2	0	0.797111	0.957	0.713	0	DC.0
YWHAQ	0	1.25924	0.929	0.69	0	DC.0
TNIP1	0	1.77356	0.967	0.728	0	DC.0
FSCN1	0	0.77367	0.975	0.736	0	DC.0
RAB9A	0	1.1326	0.972	0.737	0	DC.0
RASSF3	0	1.38063	0.952	0.719	0	DC.0
SCD	0	2.307	0.313	0.086	0	DC.0
ARF6	0	0.694684	0.97	0.743	0	DC.0
RGS1	0	1.70128	0.925	0.705	0	DC.0
MEMO1	0	0.817136	0.968	0.752	0	DC.0
BCL2A1	0	1.25066	0.981	0.768	0	DC.0
MAPK1	0	0.742495	0.957	0.745	0	DC.0
GPR183	0	1.30926	0.958	0.748	0	DC.0
TBC1D4	0	0.727622	0.981	0.771	0	DC.0
IRF1	0	1.06928	0.898	0.691	0	DC.0
DNAJB6	0	0.8016	0.947	0.754	0	DC.0
RNF19B	0	1.0467	0.976	0.789	0	DC.0
SLC7A1	0	1.03479	0.971	0.792	0	DC.0
IER5	0	0.602017	0.988	0.81	0	DC.0
SAFB2	0	0.644255	0.965	0.788	0	DC.0
USP12	0	0.860069	0.976	0.803	0	DC.0
ANKRD33B	0	1.09393	0.978	0.806	0	DC.0
SUCO	0	1.25164	0.987	0.819	0	DC.0
ZFP36L1	0	0.902643	0.987	0.82	0	DC.0
RYBP	0	0.836313	0.968	0.801	0	DC.0
CD83	0	1.00382	0.974	0.808	0	DC.0
HSPA5	0	1.05709	0.987	0.826	0	DC.0
H3-3A	0	0.719672	0.984	0.825	0	DC.0
TRAF3	0	0.804859	0.974	0.818	0	DC.0
PTGES3	0	0.637522	0.987	0.838	0	DC.0
RUNX1	0	0.868104	0.971	0.827	0	DC.0
SAMSN1	0	1.2169	0.974	0.832	0	DC.0
EIF4G2	0	0.714432	0.986	0.845	0	DC.0
FTH1	0	0.765399	0.998	0.858	0	DC.0
DOCK8	0	0.843587	0.978	0.84	0	DC.0
UBC	0	1.2263	0.978	0.847	0	DC.0
SRSF5	0	0.628928	0.981	0.86	0	DC.0
NFKBIA	0	1.21254	0.98	0.871	0	DC.0
BTG1	0	0.962684	0.993	0.885	0	DC.0
ENSBTAG00000062403	0	0.685206	0.994	0.893	0	DC.0
PABPC1	0	0.55996	0.997	0.91	0	DC.0
DDX5	0	0.556958	0.996	0.92	0	DC.0
NUDT4	0	0.811374	0.879	0.599	0	DC.0
MFAP1	0	1.68907	0.64	0.36	0	DC.0
JAG1	0	1.18586	0.745	0.423	0	DC.0
ENSBTAG00000000524	0	0.668901	0.926	0.655	0	DC.0
NTAN1	0	0.753239	0.934	0.685	0	DC.0
CUL1	0	0.717634	0.974	0.803	0	DC.0
CD44	0	0.730217	0.98	0.85	0	DC.0
FAM222A	0	1.03876	0.658	0.34	0	DC.0
RAB5C	0	0.727722	0.864	0.594	0	DC.0
SNRPB	0	0.662551	0.905	0.632	2.71768e-307	DC.0
SQSTM1	0	0.887852	0.977	0.808	1.39847e-306	DC.0
CD1B	0	0.939411	0.647	0.306	1.78809e-305	DC.0
SRGAP3	0	2.01334	0.297	0.079	2.39546e-305	DC.0
NECTIN2	3.95953e-308	1.15944	0.689	0.381	1.4284e-303	DC.0
TRIM8	2.83689e-304	1.45556	0.526	0.237	1.02341e-299	DC.0
NFATC1	4.79015e-303	1.80384	0.453	0.189	1.72805e-298	DC.0
BCL2L1	3.53163e-301	1.39024	0.616	0.332	1.27404e-296	DC.0
CCNYL1	4.19573e-301	0.796974	0.889	0.635	1.51361e-296	DC.0
FMNL2	3.03841e-300	0.66963	0.904	0.599	1.09611e-295	DC.0
ZFAND5	8.10615e-300	0.631847	0.957	0.743	2.92429e-295	DC.0
UBE2E1	9.05751e-299	0.696064	0.954	0.751	3.2675e-294	DC.0
TNFAIP8	3.2761e-295	0.96197	0.91	0.715	1.18185e-290	DC.0
POMP	4.30514e-295	0.590213	0.942	0.692	1.55308e-290	DC.0
LAMP2	5.1733e-295	0.739468	0.909	0.653	1.86627e-290	DC.0
PLK3	2.2061e-293	1.74755	0.441	0.183	7.95852e-289	DC.0
BBC3	2.93924e-291	1.59679	0.413	0.157	1.06033e-286	DC.0
IRAK3	5.97442e-291	1.08242	0.671	0.371	2.15527e-286	DC.0
SLC25A33	2.06692e-290	0.989491	0.661	0.361	7.45642e-286	DC.0
RAB11A	2.73934e-290	0.781213	0.783	0.501	9.88217e-286	DC.0
AHRR	3.44922e-290	0.969361	0.613	0.293	1.24431e-285	DC.0
PNRC1	2.63697e-289	0.550447	0.98	0.821	9.51286e-285	DC.0
IGSF23	3.58347e-289	1.17111	0.798	0.55	1.29274e-284	DC.0
ENSBTAG00000061139	6.13375e-289	0.949683	0.605	0.302	2.21275e-284	DC.0
FOSL2	6.51877e-289	1.5626	0.385	0.135	2.35165e-284	DC.0
EIF3F	6.46398e-287	0.502014	0.977	0.755	2.33188e-282	DC.0
SLC3A2	6.48419e-286	1.03092	0.647	0.355	2.33917e-281	DC.0
SVIL	1.30996e-284	1.14449	0.554	0.258	4.72567e-280	DC.0
C10H15orf48	2.14506e-283	0.772925	0.311	0.09	7.73832e-279	DC.0
C1H21orf91	3.81604e-283	0.837522	0.767	0.475	1.37664e-278	DC.0
IFRD1	5.31156e-283	0.539807	0.982	0.797	1.91615e-278	DC.0
UPB1	1.87413e-282	0.824246	0.63	0.312	6.76094e-278	DC.0
N4BP1	1.32431e-280	0.927391	0.942	0.748	4.77746e-276	DC.0
ENSBTAG00000069262	1.33364e-280	1.50927	0.405	0.154	4.81109e-276	DC.0
IRAK2	5.97994e-279	0.688782	0.932	0.682	2.15726e-274	DC.0
PTMA	7.29974e-277	0.651463	0.997	0.889	2.63338e-272	DC.0
IRF8	7.45147e-277	1.57107	0.739	0.489	2.68812e-272	DC.0
GPR132	8.67679e-277	1.00028	0.755	0.485	3.13015e-272	DC.0
SEPTIN11	9.04292e-277	0.810199	0.856	0.596	3.26223e-272	DC.0
RBBP6	5.11509e-276	0.516389	0.975	0.846	1.84527e-271	DC.0
HTT	3.41426e-275	0.950934	0.9	0.668	1.2317e-270	DC.0
MAFF	1.81551e-274	1.03921	0.767	0.494	6.54945e-270	DC.0
SNRPB2	3.04902e-274	0.624649	0.897	0.635	1.09994e-269	DC.0
ENSBTAG00000063135	3.47134e-272	0.715664	0.847	0.552	1.25228e-267	DC.0
DDHD1	3.83886e-271	0.66934	0.918	0.664	1.38487e-266	DC.0
GOLPH3	1.54904e-270	0.639937	0.959	0.771	5.58818e-266	DC.0
MTSS1	1.48523e-268	0.672029	0.974	0.819	5.35795e-264	DC.0
CLDN1	1.94845e-267	1.59829	0.346	0.116	7.02902e-263	DC.0
COPS9	2.05967e-267	0.547005	0.943	0.69	7.43027e-263	DC.0
TAF5L	2.39505e-267	0.866909	0.765	0.491	8.64015e-263	DC.0
SLC25A3	5.03371e-267	0.571534	0.964	0.733	1.81591e-262	DC.0
EIF2S2	2.14463e-266	0.77441	0.889	0.64	7.73676e-262	DC.0
GON7	1.47503e-265	1.13378	0.496	0.232	5.32115e-261	DC.0
SMARCA5	2.30034e-264	0.527366	0.966	0.79	8.29846e-260	DC.0
ITGAV	2.32618e-262	1.15807	0.661	0.382	8.39168e-258	DC.0
PAK1IP1	4.31922e-262	0.908617	0.753	0.463	1.55816e-257	DC.0
PLIN2	4.70123e-262	1.03277	0.755	0.484	1.69597e-257	DC.0
PHLDA3	9.30208e-262	1.20043	0.518	0.253	3.35573e-257	DC.0
BAIAP2	5.19363e-261	0.894555	0.851	0.588	1.8736e-256	DC.0
NFKBIE	5.92828e-261	0.776596	0.892	0.635	2.13863e-256	DC.0
VPS29	4.89534e-259	0.919323	0.763	0.489	1.76599e-254	DC.0
BCOR	6.40152e-259	1.18691	0.692	0.428	2.30935e-254	DC.0
TOP1	1.30873e-256	0.633223	0.934	0.753	4.72125e-252	DC.0
EVI5	1.41525e-256	0.540835	0.97	0.753	5.10552e-252	DC.0
PPP1R15A	6.56945e-256	1.19443	0.517	0.254	2.36993e-251	DC.0
ARHGAP31	5.43924e-255	0.789205	0.935	0.718	1.96221e-250	DC.0
ENSBTAG00000055961	1.48494e-254	1.34068	0.568	0.299	5.35694e-250	DC.0
CLDN4	1.6443e-254	1.0762	0.51	0.243	5.9318e-250	DC.0
ENSBTAG00000065413	1.94409e-254	1.42097	0.372	0.138	7.01331e-250	DC.0
DUSP6	2.429e-254	1.15041	0.354	0.127	8.76263e-250	DC.0
TXNL1	8.78365e-254	0.523365	0.978	0.813	3.1687e-249	DC.0
CHCHD7	1.88573e-253	1.01212	0.62	0.358	6.80279e-249	DC.0
KLF4	1.74666e-252	0.696332	0.773	0.48	6.30107e-248	DC.0
ARPP19	5.65304e-252	0.686354	0.845	0.587	2.03933e-247	DC.0
UBE2J2	6.39316e-252	0.928201	0.667	0.4	2.30633e-247	DC.0
SUPT4H1	2.94701e-251	0.635059	0.918	0.677	1.06314e-246	DC.0
ZMIZ1	4.58909e-251	0.651298	0.881	0.618	1.65551e-246	DC.0
GLRX5	4.16294e-250	0.803258	0.759	0.466	1.50178e-245	DC.0
TACC1	4.30749e-249	0.66011	0.942	0.732	1.55393e-244	DC.0
MAFB	5.62525e-249	1.27216	0.428	0.178	2.02931e-244	DC.0
NSA2	7.1957e-249	0.535616	0.96	0.724	2.59585e-244	DC.0
YWHAG	5.80069e-248	0.511974	0.948	0.716	2.0926e-243	DC.0
GADD45B	8.70567e-248	0.593884	0.95	0.719	3.14057e-243	DC.0
MAP4K4	7.81341e-247	0.754479	0.971	0.809	2.81869e-242	DC.0
LAMC1	8.26475e-246	0.969727	0.617	0.334	2.98151e-241	DC.0
ENSBTAG00000061866	2.5627e-245	1.32255	0.472	0.214	9.24495e-241	DC.0
ZC3H12A	1.55051e-243	1.51044	0.46	0.213	5.59348e-239	DC.0
CNNM4	2.58903e-243	0.879025	0.593	0.319	9.33991e-239	DC.0
MPP7	3.07042e-243	0.589311	0.869	0.587	1.10766e-238	DC.0
JARID2	3.23058e-243	0.857163	0.966	0.834	1.16543e-238	DC.0
IL15	2.62111e-242	0.550966	0.797	0.487	9.45566e-238	DC.0
METRNL	2.15651e-241	1.13289	0.59	0.329	7.77961e-237	DC.0
ENSBTAG00000063525	2.73848e-241	1.83024	0.243	0.065	9.87908e-237	DC.0
RSL1D1	1.39026e-240	0.771347	0.76	0.483	5.01535e-236	DC.0
AFF1	2.25999e-240	0.711352	0.949	0.781	8.15292e-236	DC.0
SCAF4	9.67466e-240	0.71078	0.895	0.692	3.49014e-235	DC.0
HRH1	2.59824e-239	1.11583	0.329	0.112	9.37313e-235	DC.0
FBXL14	2.2439e-238	1.39166	0.469	0.218	8.09486e-234	DC.0
SNRPD3	5.52801e-238	0.542026	0.859	0.582	1.99423e-233	DC.0
MARCHF5	3.22683e-237	0.879279	0.779	0.518	1.16408e-232	DC.0
RIC8B	1.34797e-236	1.28288	0.522	0.265	4.8628e-232	DC.0
CLIC4	4.97196e-236	0.737054	0.649	0.37	1.79363e-231	DC.0
OTULINL	6.83762e-236	1.0359	0.722	0.459	2.46667e-231	DC.0
PCOLCE	3.30554e-235	0.683502	0.787	0.489	1.19247e-230	DC.0
TUBB2A	4.76691e-233	0.724801	0.777	0.506	1.71966e-228	DC.0
CDC42SE2	5.30382e-233	0.514673	0.977	0.832	1.91335e-228	DC.0
TMBIM1	1.92444e-232	0.886553	0.714	0.437	6.94242e-228	DC.0
DCLK3	3.72585e-232	1.28804	0.39	0.157	1.3441e-227	DC.0
INPP5B	1.73736e-231	0.905602	0.688	0.427	6.26752e-227	DC.0
NFKB2	2.63618e-231	0.746471	0.828	0.576	9.51002e-227	DC.0
YTHDF1	4.36682e-231	0.947518	0.533	0.272	1.57533e-226	DC.0
EMP1.1	2.6162e-229	1.18635	0.225	0.058	9.43793e-225	DC.0
CD1E	1.52091e-228	0.520553	0.619	0.315	5.48669e-224	DC.0
MXI1	3.72287e-228	0.577059	0.956	0.736	1.34303e-223	DC.0
RWDD4	5.5935e-228	0.938175	0.625	0.372	2.01785e-223	DC.0
SCLT1	5.65202e-228	0.751975	0.848	0.61	2.03897e-223	DC.0
ATP6V1E1	3.43204e-227	0.516577	0.937	0.731	1.23811e-222	DC.0
PHACTR1	5.08105e-227	0.716891	0.877	0.619	1.83299e-222	DC.0
PSMD12	5.65639e-226	0.531314	0.911	0.686	2.04054e-221	DC.0
ENSBTAG00000066041	6.44451e-225	2.16607	0.244	0.071	2.32486e-220	DC.0
CSRNP1	1.13049e-224	0.939052	0.619	0.358	4.07825e-220	DC.0
CA2	2.37292e-224	1.64185	0.427	0.198	8.56031e-220	DC.0
ACER3	3.03988e-224	0.666747	0.87	0.616	1.09664e-219	DC.0
ARL14EP	3.03997e-224	0.725019	0.767	0.505	1.09667e-219	DC.0
ACAT2	5.5484e-224	1.06449	0.734	0.487	2.00159e-219	DC.0
CCL22	8.095e-224	0.521782	0.738	0.438	2.92027e-219	DC.0
ATP11A	1.30371e-221	0.841581	0.64	0.366	4.70312e-217	DC.0
ENSBTAG00000063735	1.93025e-221	0.535548	0.933	0.683	6.96339e-217	DC.0
ENSBTAG00000058173	1.29715e-220	2.08855	0.184	0.04	4.67947e-216	DC.0
DLC1	1.93493e-220	1.7162	0.246	0.072	6.98027e-216	DC.0
CLASP2	1.98023e-220	0.551372	0.978	0.841	7.14369e-216	DC.0
USP18	3.92264e-219	0.515673	0.917	0.671	1.41509e-214	DC.0
HEXIM1	4.55951e-219	1.20433	0.548	0.306	1.64484e-214	DC.0
GRK4	1.77692e-216	0.620756	0.87	0.613	6.41026e-212	DC.0
PLBD1	3.1703e-216	0.71385	0.834	0.582	1.14369e-211	DC.0
RAD18	1.15254e-215	0.610217	0.885	0.65	4.15777e-211	DC.0
C6H4orf3	2.44128e-215	0.660069	0.711	0.461	8.80693e-211	DC.0
NFKBID	4.50604e-215	1.42806	0.411	0.187	1.62555e-210	DC.0
ZBTB46	1.0636e-214	0.888215	0.738	0.484	3.83693e-210	DC.0
NFKBIB	1.79387e-214	0.629177	0.889	0.671	6.4714e-210	DC.0
SAR1A	9.83255e-214	0.857757	0.574	0.313	3.54709e-209	DC.0
ENSBTAG00000065829	2.08978e-213	1.44506	0.354	0.142	7.53888e-209	DC.0
PDE4B	3.81757e-213	0.793893	0.779	0.529	1.37719e-208	DC.0
C21H14orf28	1.12153e-212	1.15865	0.525	0.281	4.04594e-208	DC.0
HK2	3.18445e-212	0.941519	0.371	0.153	1.14879e-207	DC.0
DENND5A	4.06859e-212	0.518312	0.979	0.877	1.46774e-207	DC.0
TRAK1	1.38155e-211	0.586578	0.844	0.59	4.98393e-207	DC.0
FOXK2	9.75637e-211	0.805045	0.721	0.462	3.51961e-206	DC.0
ZFAND2A	1.58335e-210	0.940162	0.495	0.252	5.71194e-206	DC.0
PCBP2	1.402e-209	0.508156	0.98	0.826	5.05772e-205	DC.0
PPP1CC	3.78054e-209	0.555063	0.76	0.504	1.36383e-204	DC.0
STX6	3.02974e-208	0.845626	0.622	0.357	1.09298e-203	DC.0
TIPARP	1.26608e-207	0.588178	0.828	0.592	4.56738e-203	DC.0
ACOT7	1.28165e-206	0.951891	0.659	0.416	4.62354e-202	DC.0
MAP2K3	2.53896e-206	0.654676	0.837	0.595	9.15929e-202	DC.0
CHN2	1.83055e-205	0.641398	0.639	0.359	6.60371e-201	DC.0
FRG1	2.22917e-205	0.601547	0.845	0.603	8.04172e-201	DC.0
PRR14L	4.96501e-205	0.55689	0.94	0.72	1.79113e-200	DC.0
SLBP	1.10223e-204	0.777707	0.729	0.5	3.97631e-200	DC.0
MAOA	2.03992e-204	1.77278	0.223	0.064	7.35899e-200	DC.0
CCT8	2.29342e-204	0.576706	0.862	0.619	8.27352e-200	DC.0
ODC1	3.98797e-204	0.565873	0.798	0.532	1.43866e-199	DC.0
CHKA	6.33663e-203	0.627468	0.9	0.696	2.28594e-198	DC.0
CRY2	5.88916e-202	0.982362	0.453	0.217	2.12452e-197	DC.0
ENSBTAG00000006523	2.26233e-201	1.14405	0.532	0.288	8.16134e-197	DC.0
ENSBTAG00000048950	9.77875e-201	3.31346	0.122	0.019	3.52768e-196	DC.0
TNNT3	5.9302e-200	0.735537	0.674	0.413	2.13932e-195	DC.0
HDLBP	1.3893e-199	0.711476	0.814	0.589	5.0119e-195	DC.0
ENSBTAG00000018189	3.40743e-199	0.632757	0.46	0.22	1.22923e-194	DC.0
LITAF	1.76811e-196	0.788704	0.692	0.437	6.37846e-192	DC.0
FADD	3.6372e-196	0.606544	0.831	0.557	1.31212e-191	DC.0
P4HA1	3.77296e-196	0.85449	0.551	0.301	1.36109e-191	DC.0
LYN	6.33711e-196	0.61846	0.933	0.695	2.28611e-191	DC.0
RETN	5.44567e-195	1.19725	0.306	0.114	1.96452e-190	DC.0
SFT2D3	5.45536e-195	1.31196	0.353	0.15	1.96802e-190	DC.0
NSFL1C	6.99707e-194	0.702481	0.66	0.419	2.52419e-189	DC.0
RHEB	1.24694e-193	0.547903	0.829	0.605	4.49835e-189	DC.0
SSBP2	4.75806e-193	0.550554	0.781	0.506	1.71647e-188	DC.0
SRP19	4.73296e-192	0.581387	0.81	0.56	1.70741e-187	DC.0
TSPAN13	7.4563e-192	0.601313	0.75	0.496	2.68986e-187	DC.0
IL1R2	1.38815e-191	0.895412	0.613	0.366	5.00774e-187	DC.0
TG	3.98865e-191	0.823064	0.555	0.31	1.43891e-186	DC.0
DLG5	3.99119e-191	1.09599	0.395	0.177	1.43982e-186	DC.0
LFNG	5.33329e-191	0.775015	0.68	0.437	1.92398e-186	DC.0
SGK1	6.90929e-189	0.564174	0.729	0.478	2.49253e-184	DC.0
MRPS10	6.21173e-188	0.707466	0.626	0.373	2.24088e-183	DC.0
FBXL18	1.31482e-187	1.34175	0.418	0.204	4.74321e-183	DC.0
RGMB	3.4184e-187	1.40606	0.336	0.139	1.23319e-182	DC.0
ENSBTAG00000052508	4.21332e-187	0.763822	0.588	0.339	1.51996e-182	DC.0
SLC30A1	4.68106e-187	1.1403	0.457	0.234	1.68869e-182	DC.0
MKRN1	6.86451e-187	0.591973	0.808	0.582	2.47637e-182	DC.0
SPRTN	7.46661e-187	0.622167	0.708	0.458	2.69358e-182	DC.0
CCDC50	8.07898e-187	0.823702	0.809	0.58	2.91449e-182	DC.0
PRDM2	9.61609e-187	0.52407	0.941	0.749	3.469e-182	DC.0
SNU13	1.44557e-186	0.507356	0.785	0.538	5.21488e-182	DC.0
AIMP1	1.89781e-186	0.500723	0.939	0.713	6.84637e-182	DC.0
JPT1	9.59962e-186	0.529526	0.987	0.855	3.46306e-181	DC.0
SPRED1	1.00789e-184	0.6481	0.942	0.728	3.63596e-180	DC.0
LPIN2	1.29494e-184	0.579035	0.855	0.635	4.67151e-180	DC.0
CLEC4E	6.90897e-183	0.910192	0.334	0.133	2.49241e-178	DC.0
NGRN	7.07683e-183	0.687319	0.703	0.471	2.55297e-178	DC.0
LIMS2	7.70996e-183	0.779406	0.652	0.396	2.78137e-178	DC.0
NUP155	7.7978e-183	0.721202	0.608	0.36	2.81306e-178	DC.0
HIF1A	5.81987e-182	0.556922	0.959	0.769	2.09952e-177	DC.0
PDPK1	8.12408e-182	0.807787	0.634	0.391	2.93076e-177	DC.0
GPR61	1.41897e-181	0.558752	0.914	0.717	5.11895e-177	DC.0
RBM19	4.73165e-181	0.546924	0.739	0.488	1.70694e-176	DC.0
NFIL3	8.14312e-181	0.653877	0.635	0.385	2.93763e-176	DC.0
ENTREP2	2.35752e-180	0.730739	0.584	0.346	8.50474e-176	DC.0
SERPINB1	3.72713e-180	0.525782	0.922	0.666	1.34456e-175	DC.0
FHL3	5.09366e-180	0.857391	0.51	0.277	1.83754e-175	DC.0
IBTK	7.08729e-180	0.545514	0.832	0.605	2.55674e-175	DC.0
GCFC2	1.70038e-177	0.503372	0.876	0.656	6.13411e-173	DC.0
PRKAG2	2.99142e-177	0.9146	0.712	0.493	1.07916e-172	DC.0
RBIS	3.78592e-177	0.507301	0.8	0.557	1.36577e-172	DC.0
AMD1	4.44682e-177	0.600156	0.8	0.585	1.60419e-172	DC.0
LUZP1	9.72898e-177	0.633674	0.8	0.552	3.50973e-172	DC.0
MYRIP	1.6021e-176	1.65274	0.258	0.091	5.77956e-172	DC.0
PDE9A	6.44069e-176	1.09576	0.356	0.155	2.32348e-171	DC.0
EXT1	2.1862e-175	0.55176	0.767	0.512	7.88673e-171	DC.0
CREB3L1	2.3058e-175	1.4268	0.244	0.083	8.31817e-171	DC.0
GDNF	3.06977e-175	3.38224	0.096	0.012	1.10742e-170	DC.0
MRPL35	6.44561e-175	0.844028	0.536	0.303	2.32525e-170	DC.0
ZMYND15	1.36493e-174	0.66613	0.516	0.286	4.92398e-170	DC.0
BPNT2	1.68256e-174	1.15951	0.407	0.2	6.06983e-170	DC.0
CST6	1.89814e-174	1.1401	0.42	0.207	6.84754e-170	DC.0
ATG101	1.58375e-173	0.649604	0.725	0.492	5.71339e-169	DC.0
SCHIP1	4.06139e-172	1.65085	0.239	0.082	1.46515e-167	DC.0
EMC6	4.03974e-171	0.559649	0.764	0.524	1.45733e-166	DC.0
GINS4	5.14679e-171	0.804694	0.456	0.233	1.85671e-166	DC.0
PMAIP1	6.99822e-171	0.539913	0.916	0.735	2.52461e-166	DC.0
ROCK1	1.65967e-170	0.622342	0.971	0.866	5.98725e-166	DC.0
CTNNB1	1.81022e-169	0.606366	0.864	0.677	6.53037e-165	DC.0
CRLF3	3.09688e-169	0.642364	0.822	0.621	1.1172e-164	DC.0
RTF1	3.6102e-169	0.515625	0.881	0.686	1.30238e-164	DC.0
MGLL	7.29811e-169	1.01829	0.611	0.389	2.63279e-164	DC.0
RBM22	1.88738e-168	0.660192	0.703	0.468	6.80871e-164	DC.0
MRPL16	1.23747e-167	0.562081	0.632	0.398	4.46416e-163	DC.0
GNB1	1.52646e-167	0.500309	0.914	0.689	5.50669e-163	DC.0
IFNGR2	2.34394e-166	0.513463	0.946	0.727	8.45578e-162	DC.0
TM4SF5	2.06659e-165	0.737707	0.674	0.431	7.45522e-161	DC.0
MGAT2	3.8199e-165	0.849495	0.537	0.32	1.37803e-160	DC.0
DUSP5	7.67131e-165	0.604565	0.905	0.691	2.76743e-160	DC.0
TRIB1	8.32573e-165	0.612518	0.585	0.363	3.00351e-160	DC.0
IMP3	9.27335e-165	0.561148	0.604	0.378	3.34536e-160	DC.0
EMC8	1.44353e-164	1.00771	0.47	0.256	5.20754e-160	DC.0
ENSBTAG00000070097	2.41963e-164	0.753947	0.421	0.204	8.7288e-160	DC.0
ZNF333	5.50497e-164	0.968466	0.486	0.266	1.98592e-159	DC.0
WFS1	8.58748e-163	1.14619	0.303	0.126	3.09793e-158	DC.0
TENT5C	9.8387e-163	0.797179	0.503	0.282	3.54931e-158	DC.0
OXA1L	1.51667e-162	0.605338	0.75	0.516	5.47137e-158	DC.0
SLAMF1	1.86578e-162	0.814779	0.554	0.323	6.73081e-158	DC.0
TNF	2.40785e-162	0.844171	0.402	0.2	8.68631e-158	DC.0
PRKX	6.1646e-162	0.558193	0.836	0.611	2.22388e-157	DC.0
ENSBTAG00000058509	1.25174e-161	0.94282	0.383	0.186	4.51566e-157	DC.0
INHBA	2.76058e-161	2.8075	0.079	0.008	9.95879e-157	DC.0
VCF1	3.76054e-161	0.573079	0.701	0.473	1.35662e-156	DC.0
NPC2	1.46968e-160	0.552287	0.686	0.454	5.30188e-156	DC.0
MAPRE2	3.32686e-160	0.593879	0.834	0.633	1.20017e-155	DC.0
DDA1	4.94663e-160	0.622082	0.683	0.453	1.78449e-155	DC.0
TCERG1L	7.75957e-160	0.71852	0.643	0.426	2.79927e-155	DC.0
TXNIP	1.15917e-159	0.599452	0.842	0.632	4.18172e-155	DC.0
ETV3	1.80415e-159	0.547266	0.944	0.709	6.50846e-155	DC.0
LMBR1	3.4523e-159	0.571119	0.738	0.515	1.24542e-154	DC.0
PDGFC	1.28166e-158	0.68499	0.529	0.287	4.62359e-154	DC.0
ENSBTAG00000066419	1.92414e-158	1.19449	0.408	0.213	6.94133e-154	DC.0
ENSBTAG00000016590	2.97806e-158	1.10786	0.37	0.173	1.07433e-153	DC.0
SELENOS	5.18251e-158	0.62304	0.667	0.442	1.86959e-153	DC.0
TUBA1B	2.56471e-157	0.608685	0.958	0.75	9.2522e-153	DC.0
GADD45A	4.1439e-157	0.591051	0.778	0.546	1.49491e-152	DC.0
SLC28A1	1.13683e-156	0.943113	0.311	0.131	4.10112e-152	DC.0
SSB	4.96478e-156	0.506276	0.759	0.545	1.79104e-151	DC.0
SLIRP	1.16226e-155	0.543413	0.767	0.531	4.19285e-151	DC.0
NOL11	2.76124e-155	0.562501	0.662	0.434	9.96118e-151	DC.0
HEATR9	3.08698e-155	3.73843	0.061	0.004	1.11363e-150	DC.0
NRDC	4.85661e-155	0.511171	0.866	0.665	1.75202e-150	DC.0
ABHD13	1.07877e-154	0.743316	0.685	0.462	3.89166e-150	DC.0
OSER1	1.37e-154	0.591664	0.727	0.508	4.94227e-150	DC.0
CARHSP1	2.4639e-154	0.63784	0.641	0.412	8.88851e-150	DC.0
JAK2	9.46944e-154	0.637489	0.906	0.718	3.4161e-149	DC.0
OSGIN2	2.7255e-153	0.818325	0.549	0.329	9.83224e-149	DC.0
TEX26	3.9789e-153	3.95424	0.052	0.002	1.43539e-148	DC.0
FN1	4.2774e-153	1.65966	0.183	0.055	1.54307e-148	DC.0
POLR2K	5.2412e-153	0.789718	0.564	0.343	1.89076e-148	DC.0
TRAF3.1	4.70051e-152	1.2366	0.334	0.152	1.69571e-147	DC.0
HECTD2	2.23728e-151	0.525475	0.79	0.536	8.07097e-147	DC.0
C11H9orf78	4.97317e-151	0.589589	0.639	0.423	1.79407e-146	DC.0
RHOG	7.37532e-151	0.78461	0.647	0.428	2.66065e-146	DC.0
TLE3	8.48961e-151	0.739213	0.7	0.483	3.06263e-146	DC.0
ENSBTAG00000005997	1.33124e-150	0.663675	0.368	0.172	4.80246e-146	DC.0
ENSBTAG00000062097	2.30493e-150	0.583468	0.711	0.5	8.31502e-146	DC.0
NUP107	5.47959e-150	0.552561	0.82	0.614	1.97676e-145	DC.0
POP4	1.75279e-149	0.829471	0.533	0.317	6.3232e-145	DC.0
PCSK6	2.04433e-149	0.918362	0.551	0.34	7.37493e-145	DC.0
GPR15LG	5.9855e-149	0.782338	0.508	0.273	2.15927e-144	DC.0
TMEM184C	1.82177e-148	0.635713	0.669	0.44	6.57203e-144	DC.0
ATP6V1B2	3.48127e-148	0.503934	0.815	0.614	1.25587e-143	DC.0
SERTAD1	6.55291e-148	0.581905	0.773	0.557	2.36396e-143	DC.0
CD40	1.41167e-147	0.544584	0.822	0.576	5.09262e-143	DC.0
TRAK2	1.58984e-147	0.876211	0.532	0.323	5.73534e-143	DC.0
ENSBTAG00000061138	1.95855e-147	0.505757	0.898	0.73	7.06546e-143	DC.0
ENSBTAG00000054583	3.57746e-147	1.68823	0.181	0.055	1.29057e-142	DC.0
CLTB	4.31899e-146	0.633654	0.544	0.332	1.55808e-141	DC.0
PLXNA1	2.41131e-145	1.08574	0.33	0.152	8.69879e-141	DC.0
TMEM183A	6.3263e-145	0.593379	0.68	0.472	2.28221e-140	DC.0
SRSF2	1.52311e-144	0.604639	0.89	0.715	5.49462e-140	DC.0
UTP15	2.06878e-144	0.977742	0.413	0.221	7.46311e-140	DC.0
TEX2	3.71771e-144	0.530437	0.681	0.444	1.34116e-139	DC.0
LIPG	6.12789e-144	0.875682	0.45	0.243	2.21064e-139	DC.0
DHX38	3.62705e-142	0.734482	0.484	0.276	1.30846e-137	DC.0
ENSBTAG00000009458	1.26105e-140	0.834498	0.518	0.309	4.54922e-136	DC.0
TIMP2	1.86107e-140	0.565138	0.385	0.192	6.71382e-136	DC.0
MCRS1	1.91206e-140	0.658975	0.573	0.362	6.89775e-136	DC.0
ENSBTAG00000062868	7.60522e-140	1.1753	0.301	0.134	2.74358e-135	DC.0
PDGFRL	1.65745e-139	1.02617	0.42	0.227	5.97926e-135	DC.0
ENSBTAG00000061897	1.80162e-139	1.02965	0.4	0.21	6.49936e-135	DC.0
IKZF1	3.19661e-139	1.34511	0.57	0.384	1.15318e-134	DC.0
ENSBTAG00000063300	3.77439e-138	0.957475	0.352	0.173	1.36161e-133	DC.0
SULT1A1	1.67262e-137	0.570158	0.203	0.069	6.03396e-133	DC.0
NOB1	1.91167e-137	0.763976	0.479	0.275	6.89636e-133	DC.0
MRPL46	2.46167e-137	0.710582	0.54	0.327	8.88047e-133	DC.0
CCM2	4.99447e-137	0.552147	0.756	0.556	1.80175e-132	DC.0
GPN2	6.11958e-137	0.946795	0.403	0.214	2.20764e-132	DC.0
TMEM243	7.14507e-137	0.526112	0.526	0.317	2.57758e-132	DC.0
BUD23	1.71168e-136	0.561557	0.604	0.39	6.17488e-132	DC.0
TWIST1	2.06422e-136	3.37935	0.116	0.026	7.44666e-132	DC.0
ZBTB16	5.04394e-136	1.51059	0.234	0.091	1.8196e-131	DC.0
PITX1	7.41321e-134	1.53961	0.203	0.073	2.67432e-129	DC.0
NUP50	1.07346e-133	0.538209	0.658	0.438	3.8725e-129	DC.0
ICAM1	1.8221e-133	0.828459	0.776	0.576	6.57323e-129	DC.0
MED30	2.2861e-133	1.00703	0.403	0.223	8.24709e-129	DC.0
EXOSC3	5.04279e-133	0.559849	0.437	0.242	1.81919e-128	DC.0
LRP12	1.11151e-132	0.634671	0.686	0.475	4.00979e-128	DC.0
GLCCI1	1.70875e-132	0.74543	0.408	0.215	6.16432e-128	DC.0
ENSBTAG00000056851	3.79331e-132	0.864486	0.602	0.397	1.36844e-127	DC.0
MYLK4	1.02387e-131	2.87093	0.075	0.01	3.6936e-127	DC.0
NDUFAF8	1.16901e-131	0.642796	0.54	0.334	4.21721e-127	DC.0
ISCU	1.26894e-131	0.580705	0.74	0.526	4.57769e-127	DC.0
ENSBTAG00000065240	3.08651e-131	0.963424	0.239	0.094	1.11346e-126	DC.0
HSPA13	5.86167e-131	0.835292	0.457	0.264	2.1146e-126	DC.0
ENSBTAG00000062359	3.52729e-130	0.532647	0.609	0.4	1.27247e-125	DC.0
XBP1	5.32667e-130	0.660516	0.47	0.272	1.9216e-125	DC.0
YIPF5	8.72248e-130	0.648408	0.525	0.329	3.14664e-125	DC.0
ADAM15	5.45136e-129	0.789608	0.393	0.206	1.96658e-124	DC.0
ALAS1	2.00493e-128	0.815765	0.623	0.415	7.23277e-124	DC.0
CSF1	3.11997e-128	0.530972	0.331	0.156	1.12553e-123	DC.0
ENSBTAG00000066836	3.84535e-128	0.938204	0.298	0.134	1.38721e-123	DC.0
ENSBTAG00000069159	6.87397e-128	1.04472	0.269	0.116	2.47978e-123	DC.0
FAM13A	7.06885e-128	0.525556	0.703	0.483	2.55009e-123	DC.0
DSTN	8.15994e-128	0.839953	0.428	0.242	2.9437e-123	DC.0
RBM15B	2.15713e-127	0.732204	0.435	0.247	7.78184e-123	DC.0
C2	1.40111e-126	1.02696	0.181	0.06	5.0545e-122	DC.0
FBXO30	2.28397e-126	1.14539	0.288	0.132	8.2394e-122	DC.0
ENSBTAG00000068275	3.21533e-126	1.06225	0.247	0.102	1.15993e-121	DC.0
PLXNA2	1.09846e-125	0.861016	0.141	0.039	3.96269e-121	DC.0
ENSBTAG00000055779	5.60217e-124	3.04765	0.051	0.004	2.02098e-119	DC.0
TRPC1	6.04815e-123	0.545458	0.655	0.441	2.18187e-118	DC.0
LHFPL2	7.45612e-123	1.46181	0.161	0.051	2.68979e-118	DC.0
ENSBTAG00000065681	3.67864e-122	2.74522	0.069	0.009	1.32707e-117	DC.0
MTNAP1	4.67314e-122	0.782	0.44	0.256	1.68584e-117	DC.0
TTYH2	2.85328e-121	0.694595	0.447	0.252	1.02932e-116	DC.0
PRNP	3.06622e-121	0.620944	0.527	0.322	1.10614e-116	DC.0
PARP1	1.54518e-120	0.560762	0.718	0.514	5.57422e-116	DC.0
GAS8	4.68081e-120	0.968889	0.311	0.151	1.6886e-115	DC.0
ENSBTAG00000060259	5.31809e-120	0.618706	0.596	0.401	1.9185e-115	DC.0
ENSBTAG00000052466	4.70415e-119	0.542121	0.583	0.374	1.69702e-114	DC.0
TMCC1	6.88036e-119	0.593914	0.53	0.329	2.48209e-114	DC.0
MTUS2	1.68281e-118	1.14302	0.287	0.136	6.07075e-114	DC.0
SEMA7A	6.35035e-118	1.10668	0.353	0.19	2.29089e-113	DC.0
DNAJC21	5.96548e-117	0.665434	0.587	0.392	2.15205e-112	DC.0
DUSP2	1.03824e-116	1.21943	0.296	0.145	3.74544e-112	DC.0
PRDM1	1.32428e-116	0.504907	0.792	0.581	4.77733e-112	DC.0
EXD3	1.63116e-116	0.672644	0.568	0.371	5.8844e-112	DC.0
ITPK1	9.69244e-116	0.526129	0.72	0.52	3.49655e-111	DC.0
TMEM64	1.09923e-115	0.860365	0.317	0.157	3.96548e-111	DC.0
ELF4	1.11836e-115	0.834586	0.377	0.204	4.03449e-111	DC.0
SNAP29	1.37615e-115	0.514446	0.611	0.418	4.96445e-111	DC.0
NEPRO	1.87419e-115	0.738352	0.489	0.301	6.76113e-111	DC.0
SMAD7	3.13875e-115	0.573805	0.509	0.314	1.1323e-110	DC.0
LRCH1	4.87786e-115	0.789348	0.745	0.578	1.75969e-110	DC.0
OSBPL3	5.65584e-115	0.864474	0.235	0.098	2.04034e-110	DC.0
HSPH1	5.93243e-115	0.527236	0.537	0.344	2.14012e-110	DC.0
BHLHE41	2.38955e-114	2.19623	0.113	0.029	8.6203e-110	DC.0
OSBP2	4.36019e-114	1.15164	0.23	0.096	1.57294e-109	DC.0
TBC1D12	7.19785e-114	0.626611	0.594	0.393	2.59662e-109	DC.0
ICOSLG	8.54088e-114	0.627581	0.553	0.357	3.08112e-109	DC.0
TRMT6	2.98258e-113	0.647733	0.397	0.221	1.07597e-108	DC.0
ANGPTL6	3.38251e-113	0.761177	0.386	0.211	1.22024e-108	DC.0
ENSBTAG00000055730	6.65933e-113	0.727904	0.334	0.169	2.40235e-108	DC.0
MSANTD1	1.99787e-112	1.00539	0.282	0.133	7.20732e-108	DC.0
SNRNP70	4.23589e-112	0.520285	0.674	0.478	1.5281e-107	DC.0
CHTOP	7.85771e-112	0.535618	0.621	0.43	2.83467e-107	DC.0
ARSB	1.14208e-111	0.54496	0.635	0.433	4.12006e-107	DC.0
OSCAR	2.0114e-111	1.1417	0.232	0.097	7.25611e-107	DC.0
JOSD1	2.84044e-110	0.699513	0.415	0.24	1.02469e-105	DC.0
CHRNE	3.02009e-109	0.786279	0.345	0.186	1.0895e-104	DC.0
PEA15	5.03601e-109	0.796892	0.432	0.262	1.81674e-104	DC.0
H2AX	5.67722e-109	0.582572	0.512	0.336	2.04806e-104	DC.0
CYP24A1	7.00217e-109	1.92501	0.165	0.059	2.52603e-104	DC.0
DDX24	9.06253e-109	0.521867	0.758	0.571	3.26931e-104	DC.0
SNIP1	1.50263e-108	0.517617	0.58	0.377	5.42074e-104	DC.0
PRRC2A	3.29025e-108	0.563423	0.623	0.448	1.18696e-103	DC.0
CASP7	5.22839e-108	0.715539	0.439	0.258	1.88614e-103	DC.0
MRTO4	9.08969e-107	0.635559	0.462	0.278	3.27911e-102	DC.0
RNF166	1.06765e-106	0.633647	0.385	0.215	3.85153e-102	DC.0
RGS16	1.42404e-106	1.43163	0.257	0.122	5.13723e-102	DC.0
ENSBTAG00000047764	2.04955e-106	0.790533	0.478	0.295	7.39374e-102	DC.0
LARP1	1.31051e-105	0.51405	0.707	0.518	4.72768e-101	DC.0
SLC6A6	1.73118e-105	0.589247	0.53	0.344	6.24522e-101	DC.0
ENSBTAG00000056446	7.955e-105	2.57143	0.072	0.013	2.86977e-100	DC.0
ZNF584	8.333e-105	0.819759	0.217	0.092	3.00613e-100	DC.0
ANKRD46	3.05977e-104	0.646237	0.523	0.339	1.10381e-99	DC.0
RHOQ	5.2203e-104	0.731541	0.223	0.096	1.88322e-99	DC.0
CMTM8	2.89899e-103	1.33344	0.25	0.117	1.04581e-98	DC.0
ENSBTAG00000040242	3.42252e-103	0.596323	0.491	0.315	1.23467e-98	DC.0
IDH3A	4.24694e-103	0.787204	0.342	0.183	1.53208e-98	DC.0
VEGFA	1.29085e-102	0.847716	0.23	0.102	4.65675e-98	DC.0
CLU	1.81375e-102	1.06983	0.171	0.063	6.54311e-98	DC.0
ENSBTAG00000051840	1.86746e-102	1.42656	0.171	0.065	6.73685e-98	DC.0
SPNS1	3.62507e-102	0.671476	0.409	0.246	1.30774e-97	DC.0
BCCIP	6.30547e-102	0.529484	0.479	0.295	2.2747e-97	DC.0
MGAT1	2.35678e-101	1.01748	0.382	0.224	8.50208e-97	DC.0
SPECC1	3.71629e-101	0.664522	0.474	0.294	1.34065e-96	DC.0
OAZ2	5.55625e-101	0.715121	0.443	0.273	2.00442e-96	DC.0
ENSBTAG00000069117	1.25539e-100	0.661896	0.297	0.149	4.52883e-96	DC.0
SLC37A2	3.66418e-100	0.911064	0.201	0.083	1.32185e-95	DC.0
DNMT3L	5.63599e-100	0.93165	0.232	0.105	2.03318e-95	DC.0
SPRYD7	1.37984e-99	0.601527	0.48	0.306	4.97778e-95	DC.0
NQO2	2.49966e-99	0.821616	0.309	0.16	9.01751e-95	DC.0
MFSD5	2.78155e-99	0.739204	0.342	0.19	1.00344e-94	DC.0
LYZ2	5.4735e-99	1.05747	0.171	0.064	1.97456e-94	DC.0
LRP6	6.03636e-99	0.5156	0.569	0.381	2.17762e-94	DC.0
NCK2	3.50279e-98	0.548393	0.456	0.284	1.26363e-93	DC.0
IGFLR1	6.51227e-98	0.534165	0.379	0.22	2.3493e-93	DC.0
LRRC57	8.84861e-98	0.796956	0.304	0.159	3.19214e-93	DC.0
SURF4	9.61972e-98	0.60763	0.496	0.322	3.47031e-93	DC.0
LOXL2	2.388e-97	0.968412	0.153	0.054	8.61471e-93	DC.0
EFNB2	3.42954e-97	1.78547	0.135	0.045	1.23721e-92	DC.0
TIMM29	4.33285e-97	0.841544	0.317	0.17	1.56307e-92	DC.0
FAP	4.59155e-97	1.85095	0.07	0.013	1.6564e-92	DC.0
ENSBTAG00000058726	5.66068e-97	0.666103	0.304	0.156	2.04209e-92	DC.0
L3MBTL1	8.54507e-97	0.787135	0.174	0.067	3.08263e-92	DC.0
GABARAPL1	1.291e-96	0.535481	0.675	0.49	4.65727e-92	DC.0
ENSBTAG00000034598	1.66532e-96	0.577139	0.513	0.331	6.00764e-92	DC.0
ZNF358	2.70455e-96	0.660669	0.451	0.288	9.75667e-92	DC.0
TBC1D2B	3.77389e-96	0.854948	0.382	0.226	1.36143e-91	DC.0
ENSBTAG00000065637	5.17607e-96	0.580589	0.348	0.188	1.86727e-91	DC.0
TEK	6.81504e-96	3.49168	0.048	0.005	2.45853e-91	DC.0
AMN	7.67589e-96	1.34081	0.144	0.05	2.76908e-91	DC.0
PABPC4	1.31756e-95	0.727751	0.427	0.265	4.75308e-91	DC.0
ENSBTAG00000064808	1.91928e-95	1.30372	0.139	0.047	6.92381e-91	DC.0
CD86	3.41033e-95	0.51802	0.716	0.537	1.23028e-90	DC.0
PROCR	3.54177e-95	1.50995	0.094	0.024	1.27769e-90	DC.0
TYK2	4.39768e-95	0.62062	0.571	0.395	1.58646e-90	DC.0
RNF149	5.96387e-95	0.725664	0.382	0.222	2.15147e-90	DC.0
APLP1	8.39652e-95	1.15147	0.183	0.074	3.02904e-90	DC.0
LYVE1	1.43942e-94	1.95495	0.109	0.032	5.19269e-90	DC.0
TRIM36	8.46272e-94	0.617188	0.36	0.204	3.05293e-89	DC.0
GNAI1	9.16455e-94	0.609548	0.378	0.213	3.30611e-89	DC.0
POLH	4.04543e-93	0.606037	0.523	0.343	1.45939e-88	DC.0
ENSBTAG00000053952	1.44339e-92	1.72892	0.105	0.03	5.20704e-88	DC.0
FRAT2	1.52283e-92	0.822621	0.264	0.13	5.4936e-88	DC.0
ENSBTAG00000057854	2.1831e-92	0.959602	0.154	0.056	7.87552e-88	DC.0
SPSB1	2.82108e-92	0.741709	0.294	0.151	1.01771e-87	DC.0
TJP2	3.05136e-92	0.67283	0.365	0.207	1.10078e-87	DC.0
C6H4orf19	4.89796e-92	0.896478	0.355	0.204	1.76694e-87	DC.0
CHST2	5.60441e-92	1.51372	0.191	0.083	2.02179e-87	DC.0
TATDN2	6.02533e-92	0.68899	0.379	0.221	2.17364e-87	DC.0
PINK1	8.98453e-92	0.612774	0.386	0.228	3.24117e-87	DC.0
MRPS7	3.21156e-91	0.649263	0.378	0.225	1.15857e-86	DC.0
TRAF7	5.71752e-91	0.594646	0.557	0.394	2.0626e-86	DC.0
E2F7	6.17545e-91	0.522708	0.456	0.282	2.2278e-86	DC.0
LIN7C	1.87688e-90	0.513906	0.446	0.279	6.77086e-86	DC.0
ENSBTAG00000061272	2.28353e-90	0.865202	0.172	0.068	8.23785e-86	DC.0
RNF185	2.35843e-90	0.568799	0.448	0.283	8.50802e-86	DC.0
ATAD3A	3.08383e-90	0.682206	0.467	0.302	1.11249e-85	DC.0
SNX8	6.10207e-90	0.541169	0.78	0.584	2.20132e-85	DC.0
BAG3	6.41899e-90	0.699767	0.364	0.212	2.31565e-85	DC.0
Metazoa-SRP.16	1.38496e-89	0.811224	0.534	0.375	4.99623e-85	DC.0
ZNF777	2.69632e-89	0.643388	0.396	0.235	9.72696e-85	DC.0
CTDSPL	5.13661e-89	1.15272	0.149	0.055	1.85303e-84	DC.0
UFM1	1.90131e-87	0.670315	0.413	0.255	6.85898e-83	DC.0
ENSBTAG00000069310	2.574e-87	1.99332	0.065	0.012	9.28571e-83	DC.0
ENSBTAG00000022027	2.57916e-87	0.776201	0.385	0.235	9.30432e-83	DC.0
SELENOI	1.50324e-86	1.04549	0.253	0.128	5.42293e-82	DC.0
EIF1AD	2.83053e-86	0.706847	0.383	0.233	1.02111e-81	DC.0
BAIAP2L1	3.95881e-86	0.553803	0.44	0.273	1.42814e-81	DC.0
CSRP2	4.80957e-86	1.67031	0.154	0.06	1.73505e-81	DC.0
MED4	6.52495e-86	0.527088	0.515	0.343	2.35388e-81	DC.0
NR4A1	6.65431e-86	0.686119	0.327	0.185	2.40054e-81	DC.0
SAP30	6.73368e-85	0.562121	0.241	0.118	2.42918e-80	DC.0
AFAP1L2	6.88134e-85	0.692736	0.387	0.234	2.48244e-80	DC.0
ENSBTAG00000025929	1.00179e-84	0.529102	0.51	0.338	3.61396e-80	DC.0
STK40	2.747e-84	0.848275	0.321	0.183	9.90981e-80	DC.0
SPDL1	3.53891e-84	1.18216	0.198	0.09	1.27666e-79	DC.0
RND3	3.89762e-84	3.05183	0.04	0.004	1.40607e-79	DC.0
SEMA4A	4.32021e-84	0.548094	0.409	0.251	1.55852e-79	DC.0
GLI3	5.22e-84	2.94637	0.045	0.006	1.88311e-79	DC.0
ARHGAP6	6.14381e-84	0.890557	0.217	0.101	2.21638e-79	DC.0
ARHGEF28	6.15085e-84	0.816752	0.238	0.116	2.21892e-79	DC.0
CRYBB2	7.43108e-84	1.65279	0.093	0.026	2.68076e-79	DC.0
USP38	1.07165e-83	0.520257	0.475	0.311	3.86597e-79	DC.0
TMEM184B	1.25713e-83	0.648144	0.37	0.22	4.5351e-79	DC.0
TMEM63B	1.26106e-83	0.723173	0.324	0.183	4.54928e-79	DC.0
ENSBTAG00000008852	1.60223e-83	1.33841	0.186	0.082	5.78005e-79	DC.0
LATS2	3.28442e-83	0.621353	0.387	0.236	1.18485e-78	DC.0
ADARB1	4.01871e-83	0.921516	0.241	0.118	1.44975e-78	DC.0
ZCCHC4	6.76226e-83	0.579884	0.414	0.253	2.43949e-78	DC.0
NLN	2.04729e-82	0.927626	0.2	0.091	7.38562e-78	DC.0
ENSBTAG00000066586	4.83463e-82	0.860397	0.295	0.161	1.74409e-77	DC.0
USP53	6.10932e-82	0.685533	0.273	0.144	2.20394e-77	DC.0
ENSBTAG00000022893	1.67098e-81	1.48049	0.115	0.038	6.02806e-77	DC.0
ENSBTAG00000066628	2.06773e-81	1.48181	0.082	0.021	7.45935e-77	DC.0
TIFA	3.78858e-81	0.716531	0.25	0.129	1.36673e-76	DC.0
DUSP14	6.83859e-81	0.662124	0.335	0.194	2.46702e-76	DC.0
STIMATE	2.52819e-80	0.663119	0.341	0.198	9.12043e-76	DC.0
TIRAP	5.20473e-80	1.01033	0.252	0.13	1.87761e-75	DC.0
ENSBTAG00000058081	2.21106e-79	0.743941	0.299	0.165	7.97641e-75	DC.0
BCAM	4.13503e-79	1.34053	0.132	0.049	1.49171e-74	DC.0
ENSBTAG00000058498	9.99068e-79	1.07738	0.178	0.078	3.60414e-74	DC.0
ZCCHC9	5.16751e-78	0.635578	0.431	0.279	1.86418e-73	DC.0
ENSBTAG00000067801	5.24894e-78	1.65591	0.061	0.012	1.89355e-73	DC.0
GPC1	1.3383e-77	0.748981	0.237	0.118	4.82792e-73	DC.0
HAPLN3	1.40826e-77	1.91024	0.089	0.025	5.08028e-73	DC.0
ENSBTAG00000059680	1.40954e-77	0.603597	0.388	0.245	5.08493e-73	DC.0
ENSBTAG00000058296	1.71144e-77	0.514282	0.351	0.208	6.17404e-73	DC.0
ARRDC4	2.88341e-77	0.852701	0.362	0.223	1.04019e-72	DC.0
FGF1	6.06899e-77	0.780732	0.124	0.045	2.18939e-72	DC.0
KLHL9	7.71012e-77	0.754185	0.357	0.217	2.78143e-72	DC.0
ENSBTAG00000064503	1.01141e-76	1.25435	0.143	0.056	3.64867e-72	DC.0
CTRC	3.37548e-76	1.10356	0.18	0.081	1.2177e-71	DC.0
RBM17	2.39523e-75	0.652308	0.445	0.298	8.64078e-71	DC.0
RAB38	2.98879e-75	0.626415	0.343	0.208	1.07821e-70	DC.0
NFYA	3.25569e-75	0.648243	0.372	0.233	1.17449e-70	DC.0
POLR2C	3.92486e-75	0.584112	0.369	0.23	1.41589e-70	DC.0
LOXL1	2.49469e-74	1.287	0.128	0.048	8.99958e-70	DC.0
WDR77	9.33055e-74	0.502254	0.43	0.282	3.366e-69	DC.0
PIK3C2B	1.17119e-73	1.02105	0.244	0.13	4.22507e-69	DC.0
POLQ	1.21494e-73	0.835828	0.225	0.113	4.38288e-69	DC.0
PDE8A	2.84594e-73	0.648356	0.254	0.133	1.02667e-68	DC.0
MED14	3.27742e-73	0.548375	0.362	0.222	1.18233e-68	DC.0
ARL4C	3.37679e-73	0.627801	0.443	0.299	1.21818e-68	DC.0
ERRFI1	1.4212e-72	0.595539	0.271	0.148	5.12699e-68	DC.0
PPP1R36	1.7039e-72	0.676843	0.245	0.127	6.14681e-68	DC.0
UXS1	1.91293e-72	0.613073	0.449	0.303	6.90089e-68	DC.0
PRXL2A	5.22512e-72	0.675922	0.339	0.204	1.88496e-67	DC.0
GDF6	6.70096e-72	3.01915	0.04	0.005	2.41737e-67	DC.0
DCBLD1	7.30636e-72	0.627798	0.369	0.232	2.63577e-67	DC.0
ENSBTAG00000058458	8.66918e-72	1.3666	0.108	0.038	3.12741e-67	DC.0
ENSBTAG00000066481	1.08738e-71	1.12309	0.124	0.046	3.92271e-67	DC.0
STX3	1.59909e-71	0.778254	0.337	0.204	5.76871e-67	DC.0
POLR3D	3.54416e-71	0.664696	0.332	0.199	1.27856e-66	DC.0
RAB13	4.06709e-71	1.0636	0.175	0.08	1.4672e-66	DC.0
TMEM37	9.61593e-71	1.75006	0.074	0.019	3.46895e-66	DC.0
FEM1B	3.02925e-70	0.664369	0.251	0.136	1.0928e-65	DC.0
PRR15	3.9591e-70	1.40873	0.118	0.044	1.42825e-65	DC.0
KCTD5	4.01028e-70	0.651489	0.32	0.19	1.44671e-65	DC.0
CDC42BPG	1.19988e-69	0.687072	0.233	0.121	4.32855e-65	DC.0
NOPCHAP1	1.29088e-69	0.652234	0.31	0.184	4.65686e-65	DC.0
ENSBTAG00000049995	1.36974e-69	0.818018	0.317	0.19	4.94134e-65	DC.0
UBASH3B	3.01911e-69	0.566154	0.362	0.225	1.08914e-64	DC.0
SLC33A1	5.42738e-69	0.523456	0.401	0.259	1.95793e-64	DC.0
CD9	1.11872e-68	0.813528	0.358	0.226	4.03577e-64	DC.0
JMJD6	1.38589e-68	0.577481	0.388	0.256	4.9996e-64	DC.0
SLC7A6OS	2.14261e-68	0.512736	0.428	0.28	7.72945e-64	DC.0
BCL3	6.03346e-68	0.58996	0.477	0.336	2.17657e-63	DC.0
ASTL	8.02755e-68	1.16173	0.151	0.066	2.89594e-63	DC.0
DTX2	1.00876e-67	0.738647	0.422	0.286	3.6391e-63	DC.0
MFSD13A	5.06666e-67	0.786526	0.243	0.132	1.8278e-62	DC.0
ENSBTAG00000061044	5.27131e-67	1.02272	0.207	0.106	1.90163e-62	DC.0
ZNF79	5.78293e-67	0.588189	0.317	0.19	2.08619e-62	DC.0
FAM118A	1.1691e-66	0.777926	0.267	0.151	4.21751e-62	DC.0
GAS2L1	1.49936e-66	0.665391	0.349	0.221	5.40893e-62	DC.0
CCDC92	1.87626e-66	1.39048	0.125	0.05	6.76862e-62	DC.0
CCDC85C	2.14839e-66	1.64475	0.064	0.016	7.75033e-62	DC.0
ENSBTAG00000066025	1.0578e-65	1.6955	0.044	0.007	3.81601e-61	DC.0
ENSBTAG00000067192	1.56421e-65	0.523034	0.416	0.282	5.64289e-61	DC.0
SASH1	1.75314e-65	1.22498	0.076	0.022	6.32444e-61	DC.0
PLEKHG3	1.81573e-65	0.931144	0.228	0.123	6.55025e-61	DC.0
NECTIN1	2.6828e-65	0.648478	0.203	0.102	9.67819e-61	DC.0
HS6ST1	5.0024e-65	0.606528	0.238	0.128	1.80462e-60	DC.0
ABAT	5.92222e-65	0.744875	0.262	0.147	2.13644e-60	DC.0
KLHL26	1.01463e-64	0.77996	0.199	0.099	3.66027e-60	DC.0
AKAP17A	1.61202e-64	0.611342	0.392	0.26	5.81536e-60	DC.0
SNAP25	2.40305e-64	0.568706	0.199	0.099	8.66901e-60	DC.0
RGS20	2.61209e-64	1.11216	0.115	0.044	9.42313e-60	DC.0
FAM89B	4.07462e-64	0.521853	0.447	0.303	1.46992e-59	DC.0
MOCS3	4.08756e-64	0.676767	0.251	0.139	1.47459e-59	DC.0
IL10RA	1.21664e-63	0.812771	0.236	0.128	4.38902e-59	DC.0
FGFR1	4.59438e-63	0.887355	0.123	0.049	1.65742e-58	DC.0
TACR2	1.11854e-62	2.14552	0.045	0.008	4.03515e-58	DC.0
LPCAT1	1.83955e-62	0.563906	0.431	0.298	6.63617e-58	DC.0
ENSBTAG00000057510	3.04808e-62	0.577413	0.329	0.206	1.0996e-57	DC.0
MCF2L	3.78724e-62	0.857655	0.116	0.045	1.36625e-57	DC.0
CEBPG	7.35065e-62	0.793209	0.312	0.195	2.65175e-57	DC.0
TPST1	8.9512e-62	0.806831	0.172	0.082	3.22914e-57	DC.0
DNAJB9	2.20328e-61	0.802991	0.191	0.097	7.94833e-57	DC.0
ENSBTAG00000068269	3.35731e-61	0.908467	0.132	0.056	1.21115e-56	DC.0
MXRA7	3.56885e-61	1.36979	0.108	0.041	1.28746e-56	DC.0
ENSBTAG00000060423	1.09815e-60	0.871109	0.155	0.071	3.96157e-56	DC.0
VASN	3.8326e-60	1.14025	0.18	0.089	1.38261e-55	DC.0
PGM2	5.25093e-60	0.533572	0.45	0.312	1.89427e-55	DC.0
EFNB1	8.04036e-60	1.15926	0.167	0.081	2.90056e-55	DC.0
ENSBTAG00000069046	8.08288e-60	1.11759	0.173	0.085	2.9159e-55	DC.0
REXO4	8.36168e-60	0.599097	0.281	0.169	3.01648e-55	DC.0
FNDC10	1.04505e-59	1.10755	0.169	0.083	3.77001e-55	DC.0
EPS8	1.05662e-59	0.580591	0.225	0.12	3.81177e-55	DC.0
TMEM140.1	1.06328e-59	0.615993	0.226	0.121	3.83577e-55	DC.0
CAPN3	2.37288e-59	1.0026	0.142	0.063	8.56017e-55	DC.0
MAP3K21	5.46457e-59	0.654546	0.308	0.186	1.97134e-54	DC.0
ENSBTAG00000065276	1.33751e-58	0.599704	0.215	0.115	4.82507e-54	DC.0
IGSF3	1.46113e-58	0.590771	0.298	0.182	5.27101e-54	DC.0
RNF103	1.54398e-58	0.570036	0.258	0.148	5.56992e-54	DC.0
ORAI1	2.28212e-58	0.556689	0.544	0.407	8.23275e-54	DC.0
MPLKIP	2.5898e-58	0.611641	0.326	0.208	9.3427e-54	DC.0
ENSBTAG00000048514	3.72452e-58	1.50658	0.07	0.021	1.34362e-53	DC.0
RBAK	4.03442e-58	0.934038	0.165	0.079	1.45542e-53	DC.0
PRPS2	5.17086e-58	0.597099	0.349	0.228	1.86539e-53	DC.0
NAB1	1.16431e-57	0.646967	0.307	0.191	4.20024e-53	DC.0
TNFSF8	1.68166e-57	0.814546	0.349	0.231	6.0666e-53	DC.0
CDR2L	2.08586e-57	0.585717	0.262	0.151	7.52474e-53	DC.0
ADAM17	2.12246e-57	0.543922	0.517	0.39	7.65676e-53	DC.0
PIGC	7.83795e-57	0.538699	0.372	0.25	2.82754e-52	DC.0
ARHGEF10L	8.33161e-57	0.601897	0.144	0.065	3.00563e-52	DC.0
ENSBTAG00000013305	1.0062e-56	0.801764	0.156	0.074	3.62988e-52	DC.0
SMPD3	1.0936e-56	2.43125	0.068	0.02	3.94515e-52	DC.0
CACNB2	1.60294e-56	0.827358	0.121	0.051	5.7826e-52	DC.0
THYN1	2.09442e-56	0.522844	0.386	0.262	7.55563e-52	DC.0
ENSBTAG00000056975	3.97078e-56	0.883539	0.14	0.063	1.43246e-51	DC.0
SHD	4.3459e-56	0.671998	0.165	0.08	1.56778e-51	DC.0
ADRA2A	5.81552e-56	1.2828	0.1	0.038	2.09795e-51	DC.0
CASP3	7.66443e-56	0.557607	0.366	0.244	2.76494e-51	DC.0
B4GALT4	8.44336e-56	0.56588	0.399	0.272	3.04594e-51	DC.0
ANO1	1.77584e-55	0.871131	0.128	0.055	6.40633e-51	DC.0
ENSBTAG00000046864	2.20264e-55	0.500104	0.233	0.13	7.94603e-51	DC.0
RHOBTB2	4.36025e-55	0.928649	0.187	0.098	1.57296e-50	DC.0
ENSBTAG00000068163	4.79095e-55	1.24328	0.051	0.012	1.72833e-50	DC.0
CDHR1	7.04733e-55	1.25826	0.108	0.044	2.54232e-50	DC.0
TRPV4	1.1711e-54	0.686495	0.18	0.092	4.22473e-50	DC.0
NUAK2	1.71567e-54	0.506266	0.364	0.24	6.18929e-50	DC.0
FAM20C	5.16073e-54	0.88908	0.112	0.046	1.86173e-49	DC.0
ITPKB	1.34491e-53	0.548904	0.36	0.243	4.85177e-49	DC.0
ENSBTAG00000061100	2.6644e-53	0.568015	0.309	0.198	9.61183e-49	DC.0
ENSBTAG00000037800	5.91029e-53	2.24306	0.082	0.029	2.13214e-48	DC.0
ULK2	5.97819e-53	0.549402	0.31	0.195	2.15663e-48	DC.0
CELA2A	9.51575e-53	1.91024	0.052	0.013	3.43281e-48	DC.0
FRA10AC1	9.56556e-53	0.65504	0.275	0.17	3.45078e-48	DC.0
IFIT2	2.35914e-52	1.62239	0.05	0.012	8.51058e-48	DC.0
TRMT44	2.92991e-52	0.506727	0.309	0.195	1.05696e-47	DC.0
CNN3	3.32894e-52	1.00884	0.127	0.057	1.20092e-47	DC.0
SEM1	4.14325e-52	0.721343	0.287	0.182	1.49468e-47	DC.0
VAV2	5.52294e-52	0.647425	0.308	0.195	1.9924e-47	DC.0
SNAPC1	1.06995e-51	0.50802	0.322	0.209	3.85985e-47	DC.0
ENSBTAG00000056613	2.41785e-51	0.87449	0.181	0.096	8.72239e-47	DC.0
RAC3	2.8791e-51	0.910049	0.166	0.085	1.03863e-46	DC.0
HEY1	3.69679e-51	1.87632	0.046	0.011	1.33362e-46	DC.0
RCC1L	5.56005e-51	0.531695	0.316	0.203	2.00579e-46	DC.0
CCDC194	6.72343e-51	1.76882	0.036	0.007	2.42548e-46	DC.0
RPP21	1.52294e-50	0.569548	0.218	0.126	5.494e-46	DC.0
TRAPPC6B	1.86602e-50	0.631709	0.246	0.146	6.73167e-46	DC.0
ERO1A	2.20406e-50	0.582585	0.391	0.27	7.95114e-46	DC.0
PLSCR4	2.27402e-50	1.85152	0.027	0.004	8.20354e-46	DC.0
KCTD13	2.44802e-50	0.530864	0.359	0.243	8.83122e-46	DC.0
QPRT	3.39339e-50	1.3317	0.065	0.02	1.22417e-45	DC.0
ZNF703	3.43182e-50	1.04278	0.12	0.053	1.23803e-45	DC.0
ENSBTAG00000060812	3.66419e-50	1.17337	0.102	0.042	1.32186e-45	DC.0
CFL2	5.6358e-50	0.666338	0.249	0.149	2.03312e-45	DC.0
GREB1L	7.97766e-50	0.815791	0.114	0.049	2.87794e-45	DC.0
PKD2L1	1.75056e-49	1.57476	0.046	0.011	6.31516e-45	DC.0
TIFAB	2.95921e-49	1.97127	0.055	0.016	1.06753e-44	DC.0
AQP3	6.39006e-49	0.906581	0.129	0.06	2.30521e-44	DC.0
KIF3C	1.07105e-48	0.729539	0.218	0.127	3.86381e-44	DC.0
RFK	2.45159e-48	0.631561	0.22	0.128	8.84411e-44	DC.0
MMP7	4.64371e-48	0.634149	0.176	0.094	1.67522e-43	DC.0
SLC16A14	1.22406e-47	0.756765	0.147	0.074	4.41578e-43	DC.0
ENSBTAG00000008021	1.23277e-47	1.88619	0.031	0.005	4.44722e-43	DC.0
ZCCHC14	1.27629e-47	0.554492	0.166	0.086	4.6042e-43	DC.0
ZNF746	1.29626e-47	0.546266	0.278	0.175	4.67626e-43	DC.0
DYRK3	1.44287e-47	1.6902	0.044	0.011	5.20516e-43	DC.0
CGRRF1	1.8693e-47	0.612381	0.263	0.162	6.74349e-43	DC.0
CREG2	4.15902e-47	1.10047	0.114	0.051	1.50037e-42	DC.0
RSAD2	4.5362e-47	1.08181	0.082	0.03	1.63643e-42	DC.0
AKR1C4	4.91568e-47	0.912125	0.069	0.023	1.77333e-42	DC.0
ZBTB49	5.96849e-47	0.540267	0.305	0.198	2.15313e-42	DC.0
MON1B	6.8356e-47	0.542098	0.28	0.177	2.46594e-42	DC.0
ANKRA2	1.01458e-46	0.64904	0.268	0.169	3.66009e-42	DC.0
PKIG	1.0671e-46	1.21155	0.17	0.092	3.84956e-42	DC.0
ENSBTAG00000067908	1.10631e-46	0.98226	0.134	0.065	3.99101e-42	DC.0
ENSBTAG00000059357	1.28156e-46	0.631932	0.11	0.048	4.62321e-42	DC.0
NTRK3	1.28578e-46	0.665113	0.082	0.03	4.63846e-42	DC.0
NT5C3A	1.7931e-46	0.523339	0.405	0.285	6.4686e-42	DC.0
HSPA2	2.13777e-46	0.511147	0.225	0.133	7.71199e-42	DC.0
PAPPA	2.55056e-46	1.15825	0.15	0.077	9.20116e-42	DC.0
PRKCD	2.82572e-46	0.51586	0.278	0.177	1.01938e-41	DC.0
SLC1A2	3.09109e-46	1.38375	0.073	0.026	1.11511e-41	DC.0
MEI4	3.82196e-46	0.534022	0.118	0.053	1.37877e-41	DC.0
MRC2	1.0232e-45	1.86215	0.04	0.009	3.69119e-41	DC.0
SEMA6A	1.57577e-45	0.664049	0.11	0.048	5.6846e-41	DC.0
PDE1B	3.15303e-45	0.875428	0.126	0.06	1.13745e-40	DC.0
RCC1	4.04778e-45	0.581357	0.288	0.187	1.46024e-40	DC.0
TTC32	1.79428e-44	0.872365	0.146	0.074	6.47286e-40	DC.0
MYORG	3.10738e-44	0.796029	0.167	0.09	1.12099e-39	DC.0
GTF3C5	3.50721e-44	0.593439	0.227	0.136	1.26523e-39	DC.0
TYW3	8.01732e-44	0.812641	0.175	0.097	2.89225e-39	DC.0
INTS3	8.11812e-44	0.59021	0.273	0.183	2.92861e-39	DC.0
ENSBTAG00000063510	3.91491e-43	0.951284	0.123	0.059	1.41231e-38	DC.0
SLC15A3	4.57609e-43	0.500697	0.253	0.159	1.65082e-38	DC.0
ENSBTAG00000065773	7.02215e-43	1.13012	0.094	0.04	2.53324e-38	DC.0
PHACTR3	7.72619e-43	0.885965	0.145	0.076	2.78722e-38	DC.0
HTR1F	8.23536e-43	0.55165	0.309	0.209	2.97091e-38	DC.0
ZNF268	1.09107e-42	0.624317	0.199	0.115	3.93604e-38	DC.0
ENSBTAG00000067224	1.29799e-41	0.93055	0.097	0.043	4.68249e-37	DC.0
FLT1	1.6244e-41	2.00985	0.152	0.083	5.86001e-37	DC.0
DUSP10	1.87037e-41	0.673531	0.265	0.171	6.74735e-37	DC.0
TRIM11	2.27645e-41	0.713567	0.253	0.163	8.21229e-37	DC.0
ENSBTAG00000059534	2.79587e-41	1.05736	0.097	0.043	1.00861e-36	DC.0
ENSBTAG00000061085	7.91401e-41	1.43711	0.036	0.008	2.85498e-36	DC.0
CTNND1	8.50621e-41	0.501001	0.352	0.247	3.06862e-36	DC.0
GJB1	1.66199e-40	1.52857	0.037	0.009	5.99563e-36	DC.0
RHEBL1	1.94389e-40	1.33635	0.053	0.017	7.0126e-36	DC.0
ENSBTAG00000055944	2.30076e-40	1.44298	0.038	0.009	8.30001e-36	DC.0
CRYBB3	2.62019e-40	1.53248	0.043	0.012	9.45233e-36	DC.0
CPM	2.90322e-40	0.806182	0.088	0.037	1.04734e-35	DC.0
LYPD5	3.94173e-40	1.56697	0.046	0.013	1.42198e-35	DC.0
ENSBTAG00000020620	4.40319e-40	0.862971	0.097	0.043	1.58845e-35	DC.0
SYT4	5.41396e-40	0.579009	0.163	0.089	1.95309e-35	DC.0
DNAI2	5.63601e-40	1.15783	0.081	0.033	2.03319e-35	DC.0
CACNA1B	1.37454e-39	0.856941	0.076	0.03	4.95865e-35	DC.0
SCN8A	3.97556e-39	0.597587	0.1	0.045	1.43418e-34	DC.0
ENSBTAG00000067487	5.73093e-39	0.586167	0.18	0.104	2.06743e-34	DC.0
STRA6	1.07779e-38	1.03383	0.079	0.032	3.88812e-34	DC.0
ENSBTAG00000067203	1.6838e-38	1.13098	0.035	0.008	6.07431e-34	DC.0
ENSBTAG00000062735	4.2836e-38	0.822604	0.03	0.006	1.54531e-33	DC.0
ENSBTAG00000066605	4.63093e-38	0.86057	0.101	0.047	1.67061e-33	DC.0
SPIN2	6.60224e-38	1.14674	0.074	0.03	2.38176e-33	DC.0
ENSBTAG00000056455	7.43022e-38	1.8134	0.043	0.012	2.68045e-33	DC.0
CNTFR	9.59896e-38	1.40791	0.062	0.022	3.46283e-33	DC.0
ZNF283	1.75858e-37	0.814515	0.108	0.052	6.34409e-33	DC.0
NEFH	2.4262e-37	1.07989	0.065	0.024	8.75251e-33	DC.0
RADIL	2.55522e-37	0.701701	0.153	0.085	9.21796e-33	DC.0
EIF2B2	3.13842e-37	0.523739	0.271	0.181	1.13219e-32	DC.0
ENSBTAG00000057816	3.34468e-37	0.550591	0.133	0.07	1.20659e-32	DC.0
YKT6	3.41861e-37	0.639239	0.21	0.131	1.23326e-32	DC.0
BTBD18	4.18465e-37	2.17732	0.038	0.01	1.50961e-32	DC.0
CHST10	4.50122e-37	0.643932	0.194	0.117	1.62381e-32	DC.0
JADE3	4.68473e-37	0.719555	0.127	0.066	1.69002e-32	DC.0
IL18BP	5.28624e-37	0.831795	0.11	0.054	1.90701e-32	DC.0
PAK4	5.67347e-37	0.959875	0.107	0.052	2.0467e-32	DC.0
POPDC2	1.17331e-36	2.61777	0.023	0.004	4.23272e-32	DC.0
CX3CL1	1.38564e-36	1.36442	0.048	0.015	4.99869e-32	DC.0
ID1	2.83994e-36	0.935126	0.066	0.025	1.02451e-31	DC.0
ENSBTAG00000068004	3.03892e-36	1.06563	0.053	0.018	1.09629e-31	DC.0
DLAT	3.24245e-36	0.522619	0.288	0.198	1.16972e-31	DC.0
DAZL	3.98778e-36	1.15186	0.06	0.022	1.43859e-31	DC.0
CAMK1	5.85765e-36	0.761708	0.134	0.071	2.11315e-31	DC.0
KCTD14	1.40005e-35	0.916197	0.089	0.04	5.05069e-31	DC.0
ENSBTAG00000060576	1.98948e-35	1.17002	0.065	0.025	7.17706e-31	DC.0
ENSBTAG00000067960	3.02337e-35	1.80233	0.035	0.009	1.09068e-30	DC.0
SCT	5.35827e-35	0.776753	0.139	0.075	1.933e-30	DC.0
ENSBTAG00000067212	7.67126e-35	2.23862	0.029	0.006	2.76741e-30	DC.0
KRT24	7.85848e-35	1.62725	0.038	0.01	2.83495e-30	DC.0
CEACAM16	1.44927e-34	1.45274	0.037	0.01	5.22823e-30	DC.0
SNN	1.65064e-34	0.664155	0.319	0.235	5.95469e-30	DC.0
ATP8B1	1.96785e-34	1.40533	0.053	0.018	7.09903e-30	DC.0
ENSBTAG00000056736	2.83588e-34	0.747226	0.091	0.042	1.02304e-29	DC.0
ENSBTAG00000052909	2.90603e-34	0.577592	0.226	0.145	1.04835e-29	DC.0
ENSBTAG00000009359	3.12877e-34	0.707274	0.157	0.091	1.1287e-29	DC.0
MAIP1	4.62226e-34	0.672122	0.183	0.111	1.66748e-29	DC.0
Metazoa-SRP.14	4.84557e-34	1.43927	0.075	0.032	1.74804e-29	DC.0
MRAP2	6.49563e-34	0.538088	0.123	0.065	2.3433e-29	DC.0
NUDT1	7.43998e-34	0.566997	0.232	0.152	2.68397e-29	DC.0
ENSBTAG00000059070	1.40616e-33	0.794567	0.093	0.044	5.07274e-29	DC.0
MICALL1	1.40791e-33	0.541593	0.249	0.166	5.07903e-29	DC.0
ENSBTAG00000005972	1.63644e-33	0.566071	0.091	0.042	5.90344e-29	DC.0
ENSBTAG00000066135	2.37648e-33	0.855845	0.117	0.061	8.57314e-29	DC.0
TMEM248	2.68989e-33	0.518099	0.261	0.177	9.70379e-29	DC.0
SHB	3.90902e-33	0.688453	0.076	0.033	1.41018e-28	DC.0
DAPK3	4.24472e-33	0.594082	0.152	0.086	1.53128e-28	DC.0
ENSBTAG00000062073	8.1242e-33	1.01679	0.07	0.029	2.9308e-28	DC.0
GNG4	1.79877e-32	1.03792	0.075	0.033	6.48906e-28	DC.0
ENSBTAG00000061057	1.90292e-32	0.935795	0.155	0.092	6.86479e-28	DC.0
SNX7	2.88212e-32	0.734528	0.122	0.065	1.03972e-27	DC.0
IFIT1	3.20154e-32	0.939766	0.045	0.015	1.15496e-27	DC.0
PKN3	8.57937e-32	0.63863	0.152	0.088	3.09501e-27	DC.0
STXBP5L	1.84497e-31	1.13582	0.068	0.029	6.65573e-27	DC.0
ADCY8	2.42401e-31	0.935448	0.035	0.01	8.74461e-27	DC.0
EPHB3	5.26457e-31	0.956394	0.077	0.035	1.89919e-26	DC.0
ENSBTAG00000020513	5.69831e-31	1.16023	0.036	0.01	2.05566e-26	DC.0
GSTT1	6.86537e-31	0.715684	0.149	0.088	2.47668e-26	DC.0
MEX3D	9.65302e-31	0.749772	0.156	0.093	3.48233e-26	DC.0
GNA12	1.18907e-30	0.701472	0.146	0.085	4.28957e-26	DC.0
ENSBTAG00000014953	1.37172e-30	0.540106	0.124	0.068	4.94848e-26	DC.0
CLEC4G	4.89985e-30	1.27125	0.055	0.021	1.76762e-25	DC.0
IGFBP2	6.91984e-30	1.64763	0.049	0.018	2.49633e-25	DC.0
ENC1	1.07614e-29	0.872007	0.029	0.007	3.88218e-25	DC.0
DDX47	2.33925e-29	0.613943	0.141	0.082	8.43885e-25	DC.0
TRIM16	2.64664e-29	0.946466	0.07	0.031	9.54776e-25	DC.0
ENSBTAG00000070121	3.01691e-29	0.502633	0.157	0.094	1.08835e-24	DC.0
SHISA6	3.10783e-29	0.907789	0.08	0.037	1.12115e-24	DC.0
ING1	4.17107e-29	0.542604	0.214	0.142	1.50471e-24	DC.0
ENSBTAG00000059370	4.20335e-29	1.064	0.053	0.02	1.51636e-24	DC.0
RIMKLA	5.16438e-29	1.4893	0.043	0.015	1.86305e-24	DC.0
ENSBTAG00000066863	8.30504e-29	0.729245	0.122	0.068	2.99604e-24	DC.0
KCNJ9	9.12758e-29	1.74563	0.022	0.004	3.29277e-24	DC.0
ADAMTS10	1.03558e-28	0.680622	0.079	0.037	3.73587e-24	DC.0
ENSBTAG00000060785	1.22853e-28	0.590204	0.152	0.09	4.43191e-24	DC.0
SEZ6L2	1.23999e-28	0.727776	0.043	0.015	4.47328e-24	DC.0
ENSBTAG00000020061	2.13533e-28	0.557593	0.076	0.035	7.70319e-24	DC.0
WNT9A	2.80305e-28	0.650965	0.097	0.05	1.0112e-23	DC.0
ENSBTAG00000051904	2.9334e-28	0.545624	0.135	0.078	1.05822e-23	DC.0
TARM1	3.11199e-28	0.625082	0.124	0.069	1.12265e-23	DC.0
ENSBTAG00000065581	3.13184e-28	0.768465	0.1	0.052	1.12981e-23	DC.0
RAB23	3.56186e-28	0.506985	0.184	0.118	1.28494e-23	DC.0
WDR73	4.39097e-28	0.710662	0.141	0.083	1.58404e-23	DC.0
ENSBTAG00000062205	5.81212e-28	0.654594	0.06	0.025	2.09672e-23	DC.0
ENSBTAG00000063375	6.7426e-28	1.13749	0.034	0.01	2.43239e-23	DC.0
ENSBTAG00000043054	1.00979e-27	0.912243	0.083	0.04	3.64283e-23	DC.0
U6.480	1.15665e-27	0.991432	0.086	0.043	4.17263e-23	DC.0
ENSBTAG00000059499	1.37935e-27	1.04678	0.093	0.048	4.97602e-23	DC.0
ENSBTAG00000068625	2.06881e-27	2.55209	0.013	0.001	7.46322e-23	DC.0
CPZ	2.47195e-27	1.10504	0.024	0.005	8.91756e-23	DC.0
CSRP3	2.8347e-27	1.48998	0.033	0.01	1.02262e-22	DC.0
MARVELD2	3.48089e-27	0.508597	0.258	0.181	1.25573e-22	DC.0
TENT5B	3.5829e-27	0.950185	0.039	0.013	1.29253e-22	DC.0
DNAJB5	5.6634e-27	1.17269	0.047	0.018	2.04307e-22	DC.0
ENSBTAG00000069710	6.0102e-27	1.14732	0.04	0.014	2.16818e-22	DC.0
ENSBTAG00000068615	7.65811e-27	0.638091	0.121	0.068	2.76266e-22	DC.0
SLC35E4	1.12023e-26	0.765316	0.063	0.028	4.04124e-22	DC.0
GDAP1	1.37212e-26	0.797433	0.091	0.046	4.94992e-22	DC.0
ENSBTAG00000051542	2.11823e-26	0.844735	0.055	0.022	7.64152e-22	DC.0
SMAD6	2.61974e-26	0.82118	0.038	0.013	9.4507e-22	DC.0
WIPF3	2.76797e-26	0.66183	0.138	0.082	9.98545e-22	DC.0
ENSBTAG00000069098	3.45189e-26	1.02088	0.051	0.02	1.24527e-21	DC.0
ENSBTAG00000067625	3.63569e-26	2.59011	0.018	0.003	1.31157e-21	DC.0
SH2D4B	4.01727e-26	0.908218	0.051	0.02	1.44923e-21	DC.0
TICAM1	5.12911e-26	0.667448	0.12	0.069	1.85033e-21	DC.0
PPP1R42	6.01385e-26	0.602617	0.068	0.031	2.1695e-21	DC.0
IQCK	7.0031e-26	0.574378	0.119	0.068	2.52637e-21	DC.0
NGF	7.20846e-26	1.44118	0.037	0.012	2.60045e-21	DC.0
ENSBTAG00000048771	9.12857e-26	2.50632	0.016	0.002	3.29313e-21	DC.0
SLC7A9	9.24003e-26	0.995865	0.044	0.016	3.33334e-21	DC.0
SHF	1.04416e-25	1.07351	0.045	0.017	3.7668e-21	DC.0
ENSBTAG00000067983	1.08521e-25	0.723754	0.085	0.043	3.91489e-21	DC.0
HPN	1.12855e-25	0.743483	0.091	0.047	4.07125e-21	DC.0
RNF152	1.35334e-25	0.607829	0.057	0.024	4.88216e-21	DC.0
ENSBTAG00000064354	1.79474e-25	0.795846	0.113	0.064	6.47453e-21	DC.0
ENSBTAG00000070122	1.85824e-25	0.521636	0.092	0.048	6.70362e-21	DC.0
ENSBTAG00000066477	1.89277e-25	1.14694	0.032	0.01	6.82816e-21	DC.0
ENSBTAG00000064816	1.95432e-25	1.03177	0.031	0.009	7.0502e-21	DC.0
CNTN1	2.32649e-25	0.621488	0.139	0.085	8.3928e-21	DC.0
UPK3B	2.42399e-25	0.561488	0.121	0.07	8.74453e-21	DC.0
XKRX	2.8444e-25	1.59909	0.027	0.007	1.02612e-20	DC.0
ENSBTAG00000062572	4.95111e-25	1.28635	0.031	0.009	1.78611e-20	DC.0
PHKA1	5.55136e-25	0.539788	0.46	0.384	2.00265e-20	DC.0
TMEM132A	5.80119e-25	0.597662	0.18	0.118	2.09278e-20	DC.0
ANKRD9	6.5576e-25	0.503364	0.113	0.065	2.36565e-20	DC.0
ASB6	1.14227e-24	0.653864	0.131	0.079	4.12072e-20	DC.0
RABIF	1.92851e-24	0.55971	0.138	0.084	6.9571e-20	DC.0
GPR146	1.9615e-24	0.769049	0.084	0.043	7.0761e-20	DC.0
ADAMTS5	3.0155e-24	2.91856	0.011	0.001	1.08784e-19	DC.0
KIF25	3.29411e-24	0.808166	0.037	0.013	1.18835e-19	DC.0
ENSBTAG00000061313	5.18325e-24	0.590824	0.072	0.035	1.86986e-19	DC.0
ENSBTAG00000070068	5.78105e-24	0.668215	0.068	0.033	2.08551e-19	DC.0
SLC26A11	8.83492e-24	1.15503	0.065	0.031	3.1872e-19	DC.0
CNNM3	9.37106e-24	0.530901	0.111	0.063	3.38061e-19	DC.0
LRP3	2.77903e-23	0.651565	0.089	0.048	1.00254e-18	DC.0
ARMC5	8.82838e-23	0.736602	0.114	0.067	3.18484e-18	DC.0
RTN4RL2	9.56247e-23	1.61252	0.03	0.01	3.44966e-18	DC.0
ILDR1	9.81671e-23	0.876314	0.041	0.016	3.54138e-18	DC.0
ENSBTAG00000055398	1.20371e-22	0.95291	0.054	0.024	4.34237e-18	DC.0
CYP1B1	1.26823e-22	0.930988	0.039	0.014	4.57514e-18	DC.0
ENSBTAG00000060348	1.32563e-22	1.50741	0.02	0.005	4.78222e-18	DC.0
ENSBTAG00000058207	1.84503e-22	0.85509	0.057	0.026	6.65593e-18	DC.0
ENSBTAG00000054484	1.96894e-22	0.682322	0.067	0.033	7.10295e-18	DC.0
AXDND1	2.35073e-22	1.87899	0.025	0.007	8.48027e-18	DC.0
ENPP4	2.43926e-22	1.16101	0.068	0.034	8.79962e-18	DC.0
ENSBTAG00000069808	4.55076e-22	0.542008	0.055	0.025	1.64169e-17	DC.0
ZFP3	4.65048e-22	0.713637	0.093	0.051	1.67766e-17	DC.0
ENSBTAG00000070013	6.35462e-22	0.615174	0.076	0.039	2.29243e-17	DC.0
RIPOR3	7.82191e-22	0.839427	0.115	0.07	2.82175e-17	DC.0
LRRC63	8.35181e-22	0.654501	0.128	0.079	3.01291e-17	DC.0
ENSBTAG00000066391	9.23544e-22	0.551637	0.125	0.076	3.33169e-17	DC.0
ENSBTAG00000066895	1.35197e-21	0.569241	0.107	0.063	4.87723e-17	DC.0
LRP1B	1.41979e-21	0.625205	0.084	0.045	5.12188e-17	DC.0
ENSBTAG00000056550	1.72357e-21	1.01027	0.068	0.035	6.21777e-17	DC.0
BTBD19	1.86059e-21	0.945337	0.047	0.02	6.71207e-17	DC.0
ENSBTAG00000060533	1.91966e-21	1.04392	0.052	0.023	6.92518e-17	DC.0
ENSBTAG00000052233	2.18464e-21	0.625711	0.166	0.111	7.8811e-17	DC.0
FGF18	2.58924e-21	0.815178	0.053	0.024	9.34067e-17	DC.0
ESS2	2.77251e-21	0.651355	0.134	0.085	1.00018e-16	DC.0
LGALSL	4.13554e-21	0.69285	0.115	0.07	1.4919e-16	DC.0
ENSBTAG00000065945	5.02515e-21	0.554355	0.07	0.036	1.81282e-16	DC.0
ADARB2	5.55418e-21	0.957583	0.043	0.018	2.00367e-16	DC.0
AXIN2	5.65838e-21	1.12041	0.072	0.038	2.04126e-16	DC.0
GSDME	8.20239e-21	0.539413	0.077	0.041	2.95901e-16	DC.0
ENSBTAG00000066742	1.18406e-20	0.76895	0.071	0.037	4.2715e-16	DC.0
MYBPC3	1.33497e-20	0.986657	0.046	0.02	4.81592e-16	DC.0
ZNF579	1.35448e-20	0.535946	0.181	0.125	4.88627e-16	DC.0
GDF9	1.51037e-20	1.23875	0.033	0.012	5.44865e-16	DC.0
NCDN	1.54186e-20	0.557723	0.119	0.073	5.56224e-16	DC.0
ZNF300	1.6282e-20	1.05964	0.021	0.006	5.87373e-16	DC.0
SLC1A7	1.86817e-20	2.05542	0.011	0.001	6.73941e-16	DC.0
SLC25A19	1.95706e-20	0.638285	0.111	0.067	7.06008e-16	DC.0
PROX1	2.14974e-20	1.07257	0.039	0.016	7.7552e-16	DC.0
MYO3B	2.35518e-20	1.23697	0.029	0.01	8.49633e-16	DC.0
ENSBTAG00000056343	2.40301e-20	0.695819	0.07	0.036	8.66886e-16	DC.0
BMP1	2.60799e-20	0.878565	0.029	0.01	9.40833e-16	DC.0
ENSBTAG00000064657	2.87274e-20	1.73792	0.023	0.007	1.03634e-15	DC.0
ENSBTAG00000070082	4.15227e-20	1.17993	0.03	0.011	1.49793e-15	DC.0
IRS1	4.94327e-20	0.586391	0.057	0.027	1.78328e-15	DC.0
ENSBTAG00000055442	5.69922e-20	0.918081	0.057	0.028	2.05599e-15	DC.0
MYO7B	8.41334e-20	0.916461	0.033	0.012	3.03511e-15	DC.0
CDH2	1.27144e-19	0.736443	0.041	0.017	4.58672e-15	DC.0
ABCC6	1.335e-19	1.49959	0.022	0.006	4.816e-15	DC.0
ENSBTAG00000067498	1.42913e-19	2.93737	0.013	0.002	5.15558e-15	DC.0
LAYN	1.81549e-19	1.43372	0.036	0.014	6.54939e-15	DC.0
RPUSD4	2.24985e-19	0.527522	0.137	0.088	8.11633e-15	DC.0
KCNJ1	2.8385e-19	1.43167	0.037	0.015	1.02399e-14	DC.0
ENSBTAG00000057383	3.3142e-19	0.704265	0.076	0.041	1.1956e-14	DC.0
RTKN	4.5836e-19	0.677305	0.047	0.021	1.65353e-14	DC.0
CHD5	5.81877e-19	0.873822	0.047	0.021	2.09912e-14	DC.0
UBXN6	7.02731e-19	0.551403	0.153	0.102	2.5351e-14	DC.0
ENSBTAG00000066842	8.20684e-19	0.620588	0.059	0.029	2.96062e-14	DC.0
ENSBTAG00000067833	1.01384e-18	0.916555	0.054	0.026	3.65744e-14	DC.0
ENSBTAG00000067128	1.01643e-18	1.09004	0.039	0.016	3.66676e-14	DC.0
EPOP	1.11279e-18	0.761104	0.061	0.031	4.01438e-14	DC.0
ENSBTAG00000068540	1.23681e-18	0.993212	0.034	0.013	4.46179e-14	DC.0
ENSBTAG00000067417	1.30925e-18	0.600125	0.038	0.016	4.7231e-14	DC.0
ENSBTAG00000060365	1.39279e-18	0.628034	0.049	0.023	5.0245e-14	DC.0
ENSBTAG00000066024	1.8564e-18	2.08853	0.013	0.002	6.69696e-14	DC.0
ZFP82	2.69696e-18	0.686057	0.091	0.053	9.72928e-14	DC.0
ENSBTAG00000069585	2.75823e-18	0.688505	0.047	0.021	9.95033e-14	DC.0
ENSBTAG00000057314	3.10969e-18	0.742418	0.045	0.02	1.12182e-13	DC.0
ABCC13	4.17915e-18	0.541118	0.036	0.015	1.50763e-13	DC.0
MSC	4.44628e-18	1.18558	0.048	0.022	1.604e-13	DC.0
ENSBTAG00000064398	4.84476e-18	0.578195	0.08	0.045	1.74775e-13	DC.0
MMP20	5.95652e-18	1.89109	0.02	0.006	2.14881e-13	DC.0
ENSBTAG00000068865	8.35938e-18	1.33645	0.016	0.004	3.01565e-13	DC.0
CLVS2	8.91203e-18	0.552715	0.043	0.019	3.21501e-13	DC.0
ENSBTAG00000062404	8.99792e-18	0.60934	0.043	0.019	3.246e-13	DC.0
PLPP3	9.29692e-18	1.26392	0.024	0.008	3.35386e-13	DC.0
ADAMTS7	1.07379e-17	0.996425	0.029	0.011	3.8737e-13	DC.0
ENSBTAG00000066118	1.16245e-17	0.789008	0.075	0.042	4.19354e-13	DC.0
ENSBTAG00000063701	1.40831e-17	0.530616	0.021	0.006	5.08046e-13	DC.0
ENSBTAG00000068196	1.51721e-17	0.879174	0.07	0.038	5.47335e-13	DC.0
ENSBTAG00000054530	1.72953e-17	0.570188	0.097	0.059	6.23928e-13	DC.0
DUSP8	1.8762e-17	0.693686	0.087	0.051	6.76839e-13	DC.0
ENSBTAG00000059575	2.37889e-17	0.657206	0.033	0.013	8.58186e-13	DC.0
TUSC1	3.02624e-17	0.760724	0.081	0.047	1.09172e-12	DC.0
ENSBTAG00000063236	4.18162e-17	0.516827	0.074	0.041	1.50852e-12	DC.0
ASIP	5.72031e-17	0.675345	0.108	0.069	2.0636e-12	DC.0
BAHCC1	6.06541e-17	0.768519	0.075	0.042	2.1881e-12	DC.0
RASL11A	7.42089e-17	0.851115	0.083	0.049	2.67709e-12	DC.0
FANCF	8.29232e-17	0.685865	0.103	0.064	2.99145e-12	DC.0
ONECUT2	9.21092e-17	1.6561	0.029	0.011	3.32284e-12	DC.0
LMO1	1.02685e-16	0.529886	0.024	0.008	3.70435e-12	DC.0
PCDH19	1.03019e-16	1.5662	0.023	0.007	3.71641e-12	DC.0
BDKRB2	1.05182e-16	1.99373	0.011	0.002	3.79444e-12	DC.0
CDNF	1.08824e-16	0.684793	0.038	0.016	3.92582e-12	DC.0
ENSBTAG00000053681	1.11603e-16	0.644985	0.077	0.044	4.02609e-12	DC.0
ENSBTAG00000065618	1.50444e-16	0.784881	0.047	0.023	5.42728e-12	DC.0
PSD	1.56968e-16	0.603801	0.099	0.062	5.66262e-12	DC.0
AGPAT2	1.87778e-16	0.525113	0.047	0.023	6.77409e-12	DC.0
ENSBTAG00000064238	1.93516e-16	0.564045	0.116	0.075	6.9811e-12	DC.0
FASTKD5	2.12311e-16	0.536511	0.114	0.074	7.65913e-12	DC.0
ENSBTAG00000057243	2.30236e-16	1.87551	0.012	0.003	8.30577e-12	DC.0
ENSBTAG00000065885	2.46619e-16	0.968707	0.023	0.008	8.8968e-12	DC.0
ENSBTAG00000069258	2.51109e-16	0.63467	0.07	0.039	9.05875e-12	DC.0
ENSBTAG00000058182	2.53717e-16	0.501225	0.045	0.021	9.15285e-12	DC.0
CCKAR	2.84052e-16	0.922296	0.034	0.014	1.02472e-11	DC.0
ASTN2	2.97928e-16	1.24868	0.035	0.015	1.07477e-11	DC.0
ENSBTAG00000063668	4.09691e-16	0.874463	0.043	0.02	1.47796e-11	DC.0
U6.555	4.20897e-16	0.808651	0.048	0.023	1.51839e-11	DC.0
PLPPR3	5.08286e-16	0.538553	0.064	0.035	1.83364e-11	DC.0
ENSBTAG00000069961	5.4092e-16	1.18961	0.025	0.009	1.95137e-11	DC.0
ECSCR	6.34037e-16	0.69851	0.032	0.013	2.28729e-11	DC.0
ENSBTAG00000061010	7.67138e-16	0.624125	0.081	0.048	2.76745e-11	DC.0
SLC6A12	8.44179e-16	0.654288	0.063	0.034	3.04537e-11	DC.0
ENSBTAG00000066713	1.02528e-15	0.945593	0.034	0.014	3.6987e-11	DC.0
ENSBTAG00000055433	1.02538e-15	1.09629	0.038	0.017	3.69907e-11	DC.0
ENSBTAG00000067768	1.02842e-15	1.72185	0.012	0.003	3.71001e-11	DC.0
ENSBTAG00000062643	1.06989e-15	1.02938	0.032	0.013	3.85963e-11	DC.0
TUBB2B	1.17911e-15	0.583249	0.137	0.094	4.25363e-11	DC.0
ENSBTAG00000001911	1.42015e-15	0.559525	0.073	0.042	5.12319e-11	DC.0
ENSBTAG00000062055	1.55381e-15	0.502438	0.111	0.073	5.60538e-11	DC.0
ENSBTAG00000006152	1.68826e-15	0.934452	0.052	0.027	6.09041e-11	DC.0
ENSBTAG00000059413	1.82461e-15	0.834842	0.04	0.019	6.5823e-11	DC.0
MUSTN1	1.87784e-15	0.979957	0.028	0.011	6.77432e-11	DC.0
PODXL2	1.92139e-15	0.81362	0.091	0.056	6.9314e-11	DC.0
GUCA1B	2.43408e-15	1.2008	0.021	0.007	8.78094e-11	DC.0
RSPH9	2.58696e-15	0.665644	0.037	0.017	9.33247e-11	DC.0
ENSBTAG00000050072	3.04139e-15	1.3361	0.017	0.005	1.09718e-10	DC.0
KCNS3	3.18743e-15	2.05755	0.014	0.003	1.14987e-10	DC.0
SHROOM3	3.52707e-15	0.670095	0.068	0.038	1.27239e-10	DC.0
DUOXA2	4.43889e-15	0.698591	0.013	0.003	1.60133e-10	DC.0
ENSBTAG00000061387	4.73313e-15	0.750651	0.046	0.023	1.70748e-10	DC.0
ALX4	4.88855e-15	0.970257	0.043	0.021	1.76354e-10	DC.0
SWSAP1	5.11938e-15	0.542545	0.042	0.02	1.84682e-10	DC.0
MGC137055	5.13805e-15	0.990401	0.037	0.017	1.85355e-10	DC.0
PTPRU	6.19445e-15	0.648814	0.053	0.028	2.23465e-10	DC.0
CELF5	6.30517e-15	0.569411	0.041	0.02	2.27459e-10	DC.0
MXRA5	6.63566e-15	1.04071	0.027	0.011	2.39381e-10	DC.0
SLC16A12	7.16003e-15	1.03646	0.017	0.005	2.58298e-10	DC.0
PPP1R3G	8.29275e-15	1.62763	0.01	0.002	2.99161e-10	DC.0
SARM1	9.07466e-15	0.585364	0.072	0.042	3.27368e-10	DC.0
ENSBTAG00000059555	9.12769e-15	0.735779	0.051	0.026	3.29282e-10	DC.0
KCNK7	9.29567e-15	0.641115	0.062	0.035	3.35341e-10	DC.0
PSMD5	9.86822e-15	0.511215	0.144	0.101	3.55996e-10	DC.0
SDC1	1.01007e-14	1.17048	0.045	0.022	3.64383e-10	DC.0
GALNT14	1.04957e-14	1.32768	0.019	0.006	3.78632e-10	DC.0
ENSBTAG00000063691	1.12509e-14	0.868671	0.032	0.013	4.05875e-10	DC.0
SLC8A2	1.40224e-14	0.936692	0.016	0.005	5.05859e-10	DC.0
AATK	1.42152e-14	0.994618	0.025	0.01	5.12812e-10	DC.0
MFGE8	1.46434e-14	0.735225	0.168	0.122	5.2826e-10	DC.0
SEMA3B	1.49504e-14	0.565136	0.052	0.028	5.39336e-10	DC.0
SPATA20	1.5983e-14	0.893355	0.057	0.031	5.76586e-10	DC.0
ANKS4B	1.63589e-14	0.542491	0.038	0.018	5.90149e-10	DC.0
ENSBTAG00000056425	1.84374e-14	1.01995	0.023	0.008	6.65128e-10	DC.0
ENSBTAG00000013039	2.98753e-14	1.94519	0.021	0.007	1.07775e-09	DC.0
DPF1	3.48781e-14	0.816309	0.037	0.018	1.25823e-09	DC.0
SNX33	3.84039e-14	1.57673	0.015	0.004	1.38542e-09	DC.0
ENSBTAG00000064640	4.505e-14	1.36928	0.028	0.012	1.62518e-09	DC.0
ZP3	4.59554e-14	1.06546	0.04	0.019	1.65784e-09	DC.0
ENSBTAG00000060282	5.26502e-14	0.898687	0.017	0.005	1.89936e-09	DC.0
COL14A1	6.45185e-14	1.58096	0.052	0.028	2.32751e-09	DC.0
ENSBTAG00000055754	6.54089e-14	1.51418	0.013	0.003	2.35963e-09	DC.0
CDH1	7.07171e-14	1.04224	0.022	0.008	2.55112e-09	DC.0
RAI14	8.19816e-14	0.632841	0.034	0.016	2.95749e-09	DC.0
ENSBTAG00000031483	8.79014e-14	0.508733	0.107	0.071	3.17104e-09	DC.0
GNB3	9.49311e-14	1.87693	0.013	0.003	3.42464e-09	DC.0
ENSBTAG00000015666	1.07771e-13	0.753483	0.052	0.028	3.88782e-09	DC.0
SPTBN5	1.24756e-13	1.14368	0.027	0.011	4.50058e-09	DC.0
ENSBTAG00000065011	1.65612e-13	0.544606	0.08	0.049	5.97445e-09	DC.0
DAO	1.88851e-13	0.594605	0.032	0.014	6.81279e-09	DC.0
ENSBTAG00000066438	1.99131e-13	0.689856	0.05	0.027	7.18364e-09	DC.0
YES1	2.32949e-13	0.554415	0.056	0.031	8.40362e-09	DC.0
RBM24	2.50647e-13	1.14927	0.033	0.015	9.04211e-09	DC.0
BSN	2.5698e-13	1.40454	0.019	0.007	9.27057e-09	DC.0
ENSBTAG00000060181	3.56299e-13	1.07942	0.028	0.012	1.28535e-08	DC.0
COLGALT2	3.62703e-13	0.511986	0.119	0.082	1.30845e-08	DC.0
ENSBTAG00000064649	3.86333e-13	1.03726	0.035	0.017	1.3937e-08	DC.0
REPIN1	4.00576e-13	0.561668	0.104	0.07	1.44508e-08	DC.0
TM4SF1	4.11528e-13	1.51675	0.01	0.002	1.48459e-08	DC.0
ENSBTAG00000050566	4.11626e-13	0.72049	0.057	0.032	1.48494e-08	DC.0
ENSBTAG00000062135	4.27866e-13	1.35563	0.013	0.003	1.54353e-08	DC.0
ENSBTAG00000062197	5.23862e-13	0.726057	0.041	0.021	1.88983e-08	DC.0
ENSBTAG00000063675	5.5053e-13	1.02583	0.028	0.012	1.98604e-08	DC.0
ENSBTAG00000048171	5.54574e-13	1.67049	0.045	0.024	2.00063e-08	DC.0
ENSBTAG00000067845	6.48812e-13	0.626549	0.021	0.008	2.34059e-08	DC.0
SLC25A34	1.11503e-12	0.839888	0.037	0.018	4.02249e-08	DC.0
C5AR2	1.13724e-12	1.12159	0.026	0.011	4.10259e-08	DC.0
CITED4	1.8513e-12	0.565959	0.113	0.078	6.67855e-08	DC.0
ENSBTAG00000059848	2.32716e-12	1.27326	0.013	0.004	8.39522e-08	DC.0
ENSBTAG00000008564	2.396e-12	1.19255	0.015	0.005	8.64357e-08	DC.0
ENSBTAG00000069058	2.43706e-12	0.50848	0.093	0.062	8.79168e-08	DC.0
LZTS1	2.51178e-12	0.999379	0.025	0.011	9.06123e-08	DC.0
ENSBTAG00000057185	2.81736e-12	0.662971	0.014	0.004	1.01636e-07	DC.0
ENSBTAG00000049575	2.98261e-12	0.746906	0.041	0.021	1.07598e-07	DC.0
ENSBTAG00000062535	4.15945e-12	0.746845	0.043	0.022	1.50052e-07	DC.0
NR1D1	4.26415e-12	0.6405	0.021	0.008	1.53829e-07	DC.0
ARC	4.79357e-12	0.768608	0.024	0.01	1.72928e-07	DC.0
ENSBTAG00000056871	4.8603e-12	0.954656	0.018	0.007	1.75335e-07	DC.0
CALR3	5.1904e-12	1.34768	0.023	0.009	1.87244e-07	DC.0
SYTL4	8.10397e-12	0.730309	0.084	0.055	2.92351e-07	DC.0
ENSBTAG00000057982	9.88642e-12	0.680345	0.03	0.014	3.56652e-07	DC.0
ENSBTAG00000058125	1.69124e-11	0.999302	0.04	0.021	6.10116e-07	DC.0
ENSBTAG00000068733	1.75842e-11	1.19114	0.021	0.008	6.34349e-07	DC.0
HDAC11	2.45849e-11	0.85412	0.054	0.032	8.86899e-07	DC.0
C1QTNF4	2.96083e-11	1.0666	0.015	0.005	1.06812e-06	DC.0
SGMS2	2.98866e-11	2.23496	0.01	0.002	1.07816e-06	DC.0
ENSBTAG00000056282	3.26149e-11	0.864252	0.032	0.016	1.17658e-06	DC.0
ARHGAP8	3.87913e-11	0.651197	0.021	0.009	1.3994e-06	DC.0
ENSBTAG00000058292	4.7438e-11	0.896849	0.014	0.005	1.71132e-06	DC.0
ENSBTAG00000065024	4.93116e-11	0.754947	0.029	0.014	1.77892e-06	DC.0
SPX	5.49039e-11	0.567319	0.099	0.069	1.98066e-06	DC.0
ENSBTAG00000020814	5.81906e-11	0.628556	0.067	0.042	2.09923e-06	DC.0
ENSBTAG00000047659	6.57871e-11	0.92921	0.043	0.024	2.37327e-06	DC.0
ENSBTAG00000057971	8.98232e-11	1.01637	0.018	0.007	3.24037e-06	DC.0
ENSBTAG00000026148	1.01976e-10	1.48972	0.011	0.003	3.67878e-06	DC.0
CYP1A1	1.19819e-10	0.933256	0.016	0.006	4.32246e-06	DC.0
AKAP12	1.47171e-10	0.552843	0.048	0.028	5.3092e-06	DC.0
ENSBTAG00000060906	1.54263e-10	0.541687	0.03	0.015	5.56503e-06	DC.0
COLEC12	1.61726e-10	1.984	0.012	0.004	5.83425e-06	DC.0
IL10	1.65569e-10	1.69123	0.011	0.003	5.97289e-06	DC.0
COL23A1	1.68128e-10	0.76823	0.02	0.008	6.06522e-06	DC.0
ENSBTAG00000065163	1.69655e-10	0.600269	0.045	0.026	6.12029e-06	DC.0
ENSBTAG00000049201	1.7469e-10	0.55857	0.042	0.023	6.30195e-06	DC.0
ENSBTAG00000062214	1.76567e-10	1.04035	0.031	0.016	6.36967e-06	DC.0
ENSBTAG00000061928	1.91189e-10	1.35589	0.022	0.009	6.89714e-06	DC.0
SLC6A8	1.92947e-10	0.632107	0.04	0.022	6.96057e-06	DC.0
ENSBTAG00000066011	1.93218e-10	0.69456	0.03	0.015	6.97036e-06	DC.0
ENSBTAG00000053806	1.97398e-10	2.23638	0.012	0.004	7.12115e-06	DC.0
USP2	2.27995e-10	0.944427	0.011	0.003	8.22491e-06	DC.0
ENSBTAG00000058065	2.28265e-10	0.619965	0.013	0.004	8.23467e-06	DC.0
ENSBTAG00000068782	2.39902e-10	0.640676	0.028	0.014	8.65446e-06	DC.0
ENSBTAG00000067578	3.04672e-10	1.63998	0.013	0.004	1.0991e-05	DC.0
ENSBTAG00000063621	3.15363e-10	0.598506	0.06	0.037	1.13767e-05	DC.0
ATP6V1C2	3.23338e-10	1.00306	0.031	0.015	1.16644e-05	DC.0
S1PR3	3.49075e-10	0.562048	0.06	0.038	1.25929e-05	DC.0
ENSBTAG00000068032	3.75594e-10	0.756693	0.027	0.013	1.35496e-05	DC.0
ENSBTAG00000055856	4.19925e-10	1.20444	0.016	0.006	1.51488e-05	DC.0
KRT1	4.78237e-10	1.59786	0.01	0.003	1.72524e-05	DC.0
HAMP	5.04806e-10	0.628262	0.034	0.018	1.82109e-05	DC.0
FOXC1	5.11476e-10	1.38395	0.027	0.013	1.84515e-05	DC.0
GBX1	5.11876e-10	0.54013	0.041	0.023	1.84659e-05	DC.0
ENSBTAG00000061479	5.99971e-10	0.5965	0.029	0.014	2.16439e-05	DC.0
ENSBTAG00000067552	7.86757e-10	0.513151	0.025	0.012	2.83823e-05	DC.0
CNKSR3	8.44335e-10	0.597197	0.025	0.012	3.04594e-05	DC.0
SRD5A2	8.65393e-10	1.1094	0.012	0.004	3.12191e-05	DC.0
P3H2	8.91329e-10	1.00008	0.02	0.008	3.21547e-05	DC.0
ENSBTAG00000069113	9.75557e-10	1.87187	0.013	0.004	3.51932e-05	DC.0
CABP1	9.85434e-10	0.569693	0.021	0.009	3.55495e-05	DC.0
ENSBTAG00000068425	9.98589e-10	0.851649	0.027	0.013	3.60241e-05	DC.0
ENSBTAG00000055515	1.06001e-09	1.35019	0.012	0.004	3.82399e-05	DC.0
ENSBTAG00000060357	1.42816e-09	0.612247	0.066	0.043	5.15209e-05	DC.0
SLC9A3	1.69164e-09	0.539912	0.047	0.028	6.10258e-05	DC.0
ENSBTAG00000068917	1.74784e-09	0.616215	0.025	0.012	6.30533e-05	DC.0
INSM1	1.83213e-09	0.954249	0.062	0.04	6.60942e-05	DC.0
ENSBTAG00000055570	2.67557e-09	0.712264	0.013	0.005	9.65211e-05	DC.0
ENSBTAG00000064492	2.68278e-09	1.18019	0.015	0.006	9.67811e-05	DC.0
KLF15	3.47408e-09	0.574411	0.042	0.024	0.000125328	DC.0
CACNA1F	3.81689e-09	0.71509	0.016	0.007	0.000137694	DC.0
ENSBTAG00000063313	3.87322e-09	1.33111	0.01	0.003	0.000139727	DC.0
CDC20B	4.31941e-09	0.656756	0.046	0.027	0.000155823	DC.0
ENSBTAG00000066763	4.55058e-09	0.722394	0.019	0.008	0.000164162	DC.0
ENSBTAG00000051567	4.64113e-09	0.682789	0.033	0.018	0.000167429	DC.0
NKD2	5.08563e-09	0.809247	0.039	0.022	0.000183464	DC.0
GPR18	5.32063e-09	0.765236	0.029	0.015	0.000191942	DC.0
GNAT1	5.93782e-09	0.733909	0.017	0.007	0.000214207	DC.0
ENSBTAG00000055621	6.33924e-09	0.749203	0.034	0.019	0.000228688	DC.0
ENSBTAG00000067491	7.12619e-09	1.46561	0.015	0.006	0.000257077	DC.0
ENSBTAG00000057845	8.71494e-09	0.721245	0.021	0.01	0.000314391	DC.0
HR	1.12563e-08	0.659553	0.035	0.02	0.000406072	DC.0
ENSBTAG00000049189	1.22355e-08	1.05442	0.021	0.01	0.000441394	DC.0
ADRA2B	1.26693e-08	1.38068	0.015	0.006	0.000457046	DC.0
ENSBTAG00000062786	1.26796e-08	0.800762	0.031	0.017	0.000457417	DC.0
DUOX2	1.3514e-08	0.734503	0.013	0.005	0.000487517	DC.0
ENSBTAG00000046121	1.37455e-08	0.636188	0.027	0.014	0.000495867	DC.0
C17H4orf46	1.44132e-08	0.580509	0.053	0.034	0.000519957	DC.0
ENSBTAG00000069762	1.76395e-08	1.3388	0.012	0.004	0.000636346	DC.0
ENSBTAG00000063925	1.8276e-08	0.858438	0.021	0.01	0.000659308	DC.0
ENSBTAG00000057812	1.84421e-08	0.805706	0.019	0.009	0.000665297	DC.0
UNC93A	1.94389e-08	1.02209	0.011	0.004	0.00070126	DC.0
ENSBTAG00000062418	1.94911e-08	0.616699	0.013	0.005	0.000703141	DC.0
ENSBTAG00000051829	1.98331e-08	0.521088	0.037	0.021	0.00071548	DC.0
ENSBTAG00000069651	1.99243e-08	0.508453	0.026	0.013	0.00071877	DC.0
TNFSF4	2.06065e-08	0.776924	0.025	0.013	0.000743378	DC.0
ENSBTAG00000063985	2.29357e-08	0.676123	0.017	0.008	0.000827404	DC.0
CDX2	2.48424e-08	0.757662	0.015	0.006	0.000896189	DC.0
TGM6	2.53268e-08	0.937031	0.017	0.007	0.000913663	DC.0
ENSBTAG00000050405	2.63084e-08	0.527613	0.01	0.003	0.000949075	DC.0
RNF32	2.82085e-08	0.875992	0.019	0.009	0.00101762	DC.0
SERHL2	2.82387e-08	0.977363	0.018	0.008	0.00101871	DC.0
ENSBTAG00000062436	2.93525e-08	1.12565	0.011	0.004	0.00105889	DC.0
ENSBTAG00000008587	3.05876e-08	0.536206	0.063	0.042	0.00110345	DC.0
HSPG2	3.08344e-08	0.96	0.025	0.013	0.00111235	DC.0
DCLRE1B	3.51666e-08	0.77418	0.025	0.013	0.00126864	DC.0
SLC1A3	3.72951e-08	1.3665	0.012	0.005	0.00134542	DC.0
ENSBTAG00000057421	3.95956e-08	1.29763	0.013	0.005	0.00142841	DC.0
ENSBTAG00000068752	4.04824e-08	0.691816	0.017	0.007	0.0014604	DC.0
ENSBTAG00000065485	4.45031e-08	0.6425	0.026	0.014	0.00160545	DC.0
KRT72	4.47622e-08	2.02795	0.01	0.004	0.0016148	DC.0
ENSBTAG00000066782	4.83932e-08	0.513108	0.015	0.006	0.00174578	DC.0
SLC25A43	5.33207e-08	0.573978	0.063	0.043	0.00192355	DC.0
ENSBTAG00000068606	6.47532e-08	0.69036	0.027	0.015	0.00233597	DC.0
ENSBTAG00000058251	6.78147e-08	0.550192	0.022	0.011	0.00244642	DC.0
TTPA	6.78621e-08	0.750587	0.023	0.011	0.00244813	DC.0
ENSBTAG00000057188	7.37988e-08	1.12294	0.012	0.005	0.00266229	DC.0
ENSBTAG00000068582	9.05202e-08	0.677542	0.017	0.008	0.00326552	DC.0
BAMBI	9.69999e-08	0.585231	0.023	0.012	0.00349927	DC.0
VWF	1.04729e-07	0.7419	0.027	0.014	0.00377809	DC.0
HPSE2	1.05392e-07	0.99103	0.022	0.011	0.00380201	DC.0
CATSPERB	1.14527e-07	1.17102	0.013	0.005	0.00413155	DC.0
ENSBTAG00000065540	1.21444e-07	0.676076	0.04	0.025	0.00438108	DC.0
SLIT1	1.30149e-07	1.36154	0.014	0.006	0.00469511	DC.0
NEURL2	1.34218e-07	0.68083	0.036	0.021	0.00484193	DC.0
FRMD3	1.35384e-07	1.24632	0.014	0.006	0.00488399	DC.0
ENSBTAG00000058037	1.44431e-07	1.3873	0.015	0.006	0.00521036	DC.0
ENSBTAG00000061946	1.542e-07	0.68483	0.055	0.037	0.00556275	DC.0
WDR49	1.60023e-07	0.562135	0.016	0.007	0.00577282	DC.0
ENSBTAG00000057480	1.64328e-07	0.571804	0.016	0.007	0.00592815	DC.0
ENSBTAG00000065506	1.76554e-07	0.85411	0.01	0.003	0.0063692	DC.0
ENSBTAG00000055880	1.79121e-07	0.623103	0.036	0.021	0.00646178	DC.0
TMEM17	1.97061e-07	0.575469	0.042	0.026	0.00710897	DC.0
EFCAB9	1.988e-07	0.691001	0.023	0.012	0.00717171	DC.0
LSMEM2	1.9991e-07	1.02836	0.015	0.007	0.00721176	DC.0
ENSBTAG00000065053	2.00376e-07	0.705939	0.014	0.006	0.00722858	DC.0
COL5A3	2.00794e-07	0.591844	0.011	0.004	0.00724364	DC.0
PTH2R	2.0447e-07	0.953064	0.015	0.007	0.00737625	DC.0
BEST1	2.13971e-07	0.710826	0.02	0.01	0.007719	DC.0
ANGPTL4	2.38229e-07	1.6711	0.02	0.01	0.00859411	DC.0
RASGEF1C	2.45256e-07	1.03328	0.016	0.007	0.0088476	DC.0
ENSBTAG00000068592	2.46599e-07	1.17969	0.017	0.008	0.00889606	DC.0
BCR	2.48909e-07	0.605292	0.027	0.015	0.00897939	DC.0
ENSBTAG00000065614	2.71309e-07	0.744403	0.02	0.01	0.00978747	DC.0
CKMT2	2.76614e-07	0.712104	0.025	0.013	0.00997886	DC.0
ENSBTAG00000067202	3.31278e-07	0.734559	0.029	0.017	0.0119509	DC.0
ENSBTAG00000061771	3.88146e-07	0.70716	0.019	0.009	0.0140024	DC.0
CASR	4.04963e-07	0.515302	0.017	0.008	0.014609	DC.0
MORC4	4.78509e-07	0.530804	0.019	0.01	0.0172622	DC.0
SHANK2	5.30621e-07	0.512402	0.027	0.015	0.0191421	DC.0
ENSBTAG00000064198	5.32848e-07	0.501149	0.063	0.044	0.0192225	DC.0
ENSBTAG00000062869	5.3602e-07	0.793927	0.023	0.012	0.0193369	DC.0
EFHD1	5.60314e-07	1.03593	0.023	0.012	0.0202133	DC.0
KCNB1	5.88578e-07	0.694049	0.024	0.013	0.0212329	DC.0
TPH1	6.44427e-07	0.678675	0.023	0.012	0.0232477	DC.0
ENSBTAG00000060279	6.61332e-07	0.518347	0.012	0.005	0.0238576	DC.0
C3H1orf216	7.11928e-07	0.984539	0.035	0.022	0.0256828	DC.0
ENSBTAG00000063934	7.30373e-07	0.557461	0.038	0.024	0.0263482	DC.0
MYOZ1	7.37391e-07	0.639156	0.026	0.014	0.0266014	DC.0
ENSBTAG00000056231	8.23149e-07	0.549048	0.035	0.021	0.0296951	DC.0
MPDZ	8.70143e-07	0.685665	0.033	0.02	0.0313904	DC.0
ENSBTAG00000068411	9.5427e-07	0.689377	0.035	0.022	0.0344253	DC.0
FA2H	9.92997e-07	0.833919	0.015	0.007	0.0358223	DC.0
ENSBTAG00000055947	1.27135e-06	0.70653	0.023	0.013	0.0458641	DC.0
ENSBTAG00000059723	1.2816e-06	0.787569	0.015	0.007	0.0462337	DC.0
ENSBTAG00000059647	1.29783e-06	1.02524	0.013	0.005	0.0468191	DC.0
ENSBTAG00000068664	1.29853e-06	1.16564	0.013	0.005	0.0468445	DC.0
GDA	0	1.96247	0.718	0.213	0	DC.1
ADTRP	0	2.0199	0.816	0.313	0	DC.1
CYP4V2	0	1.91005	0.732	0.252	0	DC.1
PID1	0	1.87254	0.746	0.28	0	DC.1
CD1B	0	1.97374	0.747	0.292	0	DC.1
FGL2	0	1.98389	0.588	0.141	0	DC.1
HTRA1	0	1.67736	0.663	0.224	0	DC.1
TMT1A	0	1.8206	0.724	0.294	0	DC.1
ECM1	0	1.50202	0.818	0.389	0	DC.1
ENSBTAG00000063903	0	1.43902	0.841	0.414	0	DC.1
TRIM31	0	1.32115	0.747	0.321	0	DC.1
CFD	0	1.52431	0.852	0.427	0	DC.1
VEGFC	0	1.23838	0.834	0.412	0	DC.1
ZMYND15	0	2.09889	0.678	0.259	0	DC.1
ADAM9	0	1.51805	0.655	0.24	0	DC.1
AKAP5	0	1.52675	0.807	0.393	0	DC.1
SLC46A3	0	1.44915	0.78	0.367	0	DC.1
ALDH3B1	0	2.40388	0.54	0.129	0	DC.1
CD1E	0	1.7059	0.712	0.303	0	DC.1
CTSZ	0	0.921724	0.768	0.365	0	DC.1
CSF2RB	0	1.25509	0.778	0.379	0	DC.1
PDCD1LG2	0	1.97829	0.626	0.227	0	DC.1
ADAMTS2	0	1.30792	0.659	0.261	0	DC.1
DLG1	0	1.18854	0.797	0.405	0	DC.1
PRRC2C	0	0.884049	0.846	0.454	0	DC.1
CTSC	0	1.65107	0.954	0.562	0	DC.1
GLRX5	0	1.64314	0.838	0.455	0	DC.1
SLC39A10	0	1.53377	0.727	0.345	0	DC.1
SCN3A	0	1.18637	0.598	0.218	0	DC.1
PSPH	0	1.50314	0.625	0.245	0	DC.1
IDO1	0	1.97298	0.579	0.2	0	DC.1
ENSBTAG00000027760	0	1.55737	0.668	0.29	0	DC.1
PPP1R9A	0	1.2471	0.758	0.384	0	DC.1
SPI1	0	1.14083	0.789	0.417	0	DC.1
UPB1	0	1.31562	0.68	0.308	0	DC.1
CXCL16	0	1.25639	0.953	0.581	0	DC.1
RNASEK	0	1.1206	0.804	0.433	0	DC.1
TGFBR3	0	1.53329	0.583	0.212	0	DC.1
ST6GALNAC2	0	1.198	0.722	0.351	0	DC.1
ARHGAP30	0	1.14263	0.82	0.451	0	DC.1
TPM4	0	1.34134	0.932	0.564	0	DC.1
RASSF2	0	1.113	0.851	0.483	0	DC.1
ILK	0	1.3098	0.775	0.408	0	DC.1
TLR1	0	2.48185	0.458	0.091	0	DC.1
ATG7	0	1.13686	0.836	0.469	0	DC.1
SLC7A11	0	1.18091	0.917	0.553	0	DC.1
ARID5B	0	1.12742	0.704	0.34	0	DC.1
ENSBTAG00000060258	0	1.33134	0.833	0.47	0	DC.1
ATXN1	0	0.99817	0.844	0.481	0	DC.1
RSRC1	0	1.31619	0.846	0.484	0	DC.1
LYZ	0	1.45258	0.952	0.591	0	DC.1
COA3	0	1.2394	0.569	0.208	0	DC.1
SMAGP	0	1.13409	0.873	0.514	0	DC.1
CLEC4E	0	2.32401	0.468	0.11	0	DC.1
LAMTOR2	0	1.09785	0.776	0.419	0	DC.1
MYO1C	0	1.16359	0.791	0.434	0	DC.1
ENSBTAG00000060108	0	1.37904	0.574	0.217	0	DC.1
KLHL29	0	1.25283	0.755	0.398	0	DC.1
ENSBTAG00000062458	0	1.59871	0.52	0.164	0	DC.1
MAPKAP1	0	0.836341	0.714	0.358	0	DC.1
MPZL1	0	1.04893	0.766	0.412	0	DC.1
MICU1	0	1.01392	0.765	0.413	0	DC.1
CCL17	0	1.18513	0.63	0.278	0	DC.1
ATP6V0A1	0	1.70414	0.623	0.272	0	DC.1
SHISA5	0	1.20812	0.948	0.597	0	DC.1
ENSBTAG00000046664	0	1.18312	0.903	0.554	0	DC.1
SNX17	0	1.16848	0.661	0.316	0	DC.1
LAMP3	0	1.24222	0.948	0.604	0	DC.1
TAX1BP3	0	1.3772	0.539	0.197	0	DC.1
MDFIC	0	1.06088	0.86	0.518	0	DC.1
UNC93B1	0	1.08693	0.826	0.487	0	DC.1
ZNRF1	0	0.86979	0.769	0.431	0	DC.1
SRGAP1	0	1.44399	0.526	0.19	0	DC.1
PHF11	0	1.16287	0.646	0.311	0	DC.1
FAM114A1	0	1.45879	0.505	0.17	0	DC.1
PCOLCE	0	0.989929	0.822	0.487	0	DC.1
PLA2G7	0	1.30662	0.595	0.261	0	DC.1
ENSBTAG00000002575	0	1.02175	0.672	0.339	0	DC.1
FGGY	0	1.24512	0.582	0.249	0	DC.1
TUBB4A	0	1.41584	0.578	0.246	0	DC.1
ENSBTAG00000049964	0	1.18805	0.708	0.376	0	DC.1
NMB	0	1.34377	0.558	0.227	0	DC.1
N4BP2L1	0	0.953673	0.78	0.449	0	DC.1
TRAFD1	0	1.07362	0.787	0.456	0	DC.1
POU2F2	0	1.45336	0.507	0.178	0	DC.1
TBC1D5	0	0.817615	0.901	0.573	0	DC.1
ENSBTAG00000046324	0	1.15786	0.903	0.576	0	DC.1
STK4	0	1.14176	0.942	0.615	0	DC.1
DERL2	0	1.26203	0.548	0.222	0	DC.1
SPINT2	0	0.998778	0.887	0.561	0	DC.1
CLPTM1	0	0.998347	0.867	0.541	0	DC.1
CHCHD5	0	0.88027	0.878	0.553	0	DC.1
ENSBTAG00000062565	0	1.21701	0.886	0.561	0	DC.1
M6PR	0	1.04834	0.741	0.417	0	DC.1
PEAK1	0	1.1095	0.855	0.531	0	DC.1
UBL3	0	1.13556	0.89	0.568	0	DC.1
ZNF366	0	1.24068	0.52	0.198	0	DC.1
IL1RN	0	1.03679	0.539	0.218	0	DC.1
ENSBTAG00000059942	0	2.05529	0.399	0.078	0	DC.1
CD82	0	1.07808	0.749	0.428	0	DC.1
RRAGC	0	0.858099	0.821	0.5	0	DC.1
ENSBTAG00000063198	0	0.957806	0.858	0.537	0	DC.1
CCDC28B	0	0.941295	0.827	0.507	0	DC.1
MITF	0	0.993632	0.848	0.528	0	DC.1
NAV1	0	0.905778	0.904	0.585	0	DC.1
ZFP36	0	1.11709	0.722	0.403	0	DC.1
PPP1R14A	0	0.86321	0.921	0.603	0	DC.1
KATNIP	0	1.04218	0.797	0.479	0	DC.1
ADCY6	0	1.12145	0.748	0.43	0	DC.1
SARS1	0	0.971555	0.856	0.54	0	DC.1
GLTP	0	0.832305	0.91	0.595	0	DC.1
ARHGAP22	0	0.914079	0.89	0.575	0	DC.1
IL2RG	0	0.860828	0.858	0.543	0	DC.1
MYL9	0	1.01693	0.905	0.591	0	DC.1
TMEM150C	0	1.02108	0.791	0.478	0	DC.1
RNF167	0	1.41119	0.64	0.327	0	DC.1
TYROBP	0	1.18922	0.993	0.681	0	DC.1
SRGAP2	0	0.987433	0.922	0.611	0	DC.1
FANCD2	0	0.772708	0.894	0.583	0	DC.1
MAP4	0	0.877246	0.811	0.502	0	DC.1
CCR7	0	1.09424	0.852	0.544	0	DC.1
ANKRD13A	0	0.839047	0.88	0.573	0	DC.1
TREX1	0	1.4281	0.502	0.196	0	DC.1
PAM	0	1.15387	0.477	0.171	0	DC.1
TSPAN3	0	1.47849	0.965	0.66	0	DC.1
TSC22D1	0	1.34393	0.52	0.216	0	DC.1
SPHK1	0	1.89867	0.418	0.114	0	DC.1
KDELR1	0	0.896694	0.856	0.554	0	DC.1
SMAP2	0	1.0498	0.935	0.634	0	DC.1
RELL1	0	0.982182	0.945	0.644	0	DC.1
KIF13B	0	1.13692	0.86	0.559	0	DC.1
SYNGR2	0	1.04857	0.986	0.69	0	DC.1
LAP3	0	0.877805	0.833	0.539	0	DC.1
NSMCE1	0	0.700675	0.968	0.674	0	DC.1
BMP2K	0	1.00329	0.956	0.664	0	DC.1
CCSER1	0	1.20366	0.975	0.685	0	DC.1
BRI3	0	0.644526	0.943	0.653	0	DC.1
ENSBTAG00000059631	0	1.41106	0.459	0.172	0	DC.1
LGR5	0	1.99081	0.418	0.131	0	DC.1
PSME2	0	0.706533	0.964	0.678	0	DC.1
SESN3	0	0.997201	0.95	0.664	0	DC.1
TTC3	0	0.971971	0.923	0.644	0	DC.1
TNS3	0	1.56436	0.379	0.102	0	DC.1
CSRP1	0	0.802506	0.949	0.676	0	DC.1
WWTR1	0	1.6018	0.372	0.1	0	DC.1
NCF1	0	1.8811	0.402	0.132	0	DC.1
CA12	0	1.77887	0.39	0.123	0	DC.1
APPL1	0	1.00058	0.979	0.712	0	DC.1
TBL1X	0	0.86783	0.891	0.625	0	DC.1
GTF3C1	0	0.958755	0.957	0.691	0	DC.1
ATP13A3	0	0.936501	0.907	0.642	0	DC.1
SUMO2	0	0.747005	0.965	0.705	0	DC.1
ENSBTAG00000067815	0	1.60981	0.364	0.105	0	DC.1
ABCA6	0	1.27874	0.354	0.097	0	DC.1
CTSH	0	0.952496	0.971	0.718	0	DC.1
GNG5	0	0.795879	0.984	0.737	0	DC.1
SORCS3	0	0.727779	0.941	0.695	0	DC.1
CLEC4D	0	2.21079	0.312	0.069	0	DC.1
SHOX2	0	2.06878	0.308	0.068	0	DC.1
ARPC5	0	0.99572	0.969	0.729	0	DC.1
TMCC3	0	0.956707	0.989	0.754	0	DC.1
GNAI2	0	0.73921	0.969	0.736	0	DC.1
CORO1C	0	1.13304	0.958	0.727	0	DC.1
FBXL17	0	0.920142	0.969	0.742	0	DC.1
CEP350	0	0.704247	0.97	0.747	0	DC.1
TRPM6	0	2.54462	0.261	0.041	0	DC.1
CCDC146	0	2.09856	0.248	0.035	0	DC.1
WNT2B	0	2.63582	0.244	0.038	0	DC.1
PFN1	0	0.811394	0.991	0.807	0	DC.1
MYH9	0	0.68837	0.961	0.78	0	DC.1
IER5	0	0.753478	0.977	0.815	0	DC.1
TMSB4X	0	0.627516	1	0.912	0	DC.1
IRF2	0	1.04266	0.664	0.331	0	DC.1
VAMP8	0	0.862233	0.775	0.448	0	DC.1
DBI	0	0.807884	0.932	0.654	0	DC.1
ENSBTAG00000051658	0	1.61708	0.265	0.057	0	DC.1
RHOC	0	0.926406	0.83	0.5	0	DC.1
FLT3	0	0.953472	0.733	0.41	0	DC.1
FBXO6	0	1.63965	0.439	0.159	0	DC.1
MRTFB	0	1.19721	0.635	0.312	0	DC.1
EIF2B4	0	1.19759	0.587	0.277	0	DC.1
G6PD	0	1.20365	0.695	0.384	0	DC.1
TSSC4	0	0.73325	0.946	0.682	0	DC.1
DUSP1	0	0.708414	0.845	0.553	0	DC.1
ENSBTAG00000058455	0	1.93013	0.252	0.053	0	DC.1
SNX3	0	0.823437	0.797	0.462	0	DC.1
ZNF438	0	1.10703	0.652	0.328	0	DC.1
PHACTR2	0	0.723404	0.933	0.666	3.97405e-308	DC.1
RBM47	0	0.902396	0.782	0.453	8.33134e-308	DC.1
WDFY4	0	0.598685	0.97	0.726	2.01442e-306	DC.1
MYO9A	0	0.675359	0.895	0.592	3.58983e-306	DC.1
AHCY	0	0.81238	0.888	0.601	2.16453e-305	DC.1
ARPC4	0	0.72435	0.853	0.534	5.89056e-305	DC.1
CLDN4	0	1.10628	0.552	0.24	1.16431e-304	DC.1
PPP1R18	0	1.00839	0.773	0.454	2.60931e-304	DC.1
HSD17B11	0	1.33411	0.497	0.203	5.87547e-304	DC.1
PLXDC2	3.66986e-307	0.963156	0.655	0.313	1.3239e-302	DC.1
IDH2	2.72346e-305	0.876018	0.848	0.56	9.82487e-301	DC.1
GCDH	3.39375e-304	1.44578	0.404	0.138	1.22429e-299	DC.1
NIPSNAP2	1.33063e-303	1.06869	0.71	0.393	4.80026e-299	DC.1
ENSBTAG00000012289	1.46743e-302	0.904307	0.701	0.376	5.29377e-298	DC.1
ENSBTAG00000065318	5.81585e-302	1.49229	0.322	0.089	2.09807e-297	DC.1
ENSBTAG00000069757	9.98825e-301	1.19267	0.599	0.291	3.60326e-296	DC.1
ORMDL2	2.06046e-299	1.33259	0.475	0.189	7.4331e-295	DC.1
PRR13	3.88557e-299	0.901844	0.7	0.386	1.40172e-294	DC.1
SLC25A11	1.8056e-298	1.25318	0.62	0.319	6.51369e-294	DC.1
ABRACL	1.94115e-298	0.653206	0.936	0.657	7.00271e-294	DC.1
SOCS3	3.47277e-297	1.0224	0.737	0.425	1.2528e-292	DC.1
TMEM256	1.05873e-296	0.647446	0.91	0.622	3.81936e-292	DC.1
ABHD12	1.8107e-295	0.984221	0.718	0.411	6.53212e-291	DC.1
TLR6	3.57543e-294	2.05515	0.27	0.065	1.28984e-289	DC.1
TRAF5	4.85273e-294	0.912289	0.686	0.353	1.75062e-289	DC.1
ZDHHC14	2.25062e-293	1.27979	0.427	0.155	8.11911e-289	DC.1
ANXA4	2.26378e-293	0.769999	0.897	0.605	8.1666e-289	DC.1
RBM6	4.76098e-293	0.951783	0.605	0.288	1.71752e-288	DC.1
PAOX	5.1361e-293	1.0973	0.633	0.33	1.85285e-288	DC.1
RSU1	5.85477e-292	0.936482	0.662	0.346	2.11211e-287	DC.1
CFAP36	1.36109e-291	0.83276	0.811	0.51	4.91012e-287	DC.1
ACSL5	2.66873e-291	0.864876	0.892	0.647	9.62745e-287	DC.1
PPM1M	1.35651e-290	1.01205	0.69	0.379	4.89362e-286	DC.1
ENSBTAG00000049733	6.46905e-290	0.747018	0.759	0.443	2.33371e-285	DC.1
ENSBTAG00000057942	1.15228e-289	0.69618	0.857	0.548	4.15684e-285	DC.1
BABAM2	1.21292e-289	0.822574	0.615	0.29	4.3756e-285	DC.1
NCOA7	1.78411e-289	0.818657	0.853	0.582	6.43619e-285	DC.1
IL21R	1.87708e-289	0.838162	0.731	0.39	6.77155e-285	DC.1
PAPSS2	4.71558e-289	1.57248	0.316	0.089	1.70115e-284	DC.1
ZNF385A	1.94706e-288	1.15156	0.587	0.283	7.024e-284	DC.1
ZBTB20	2.94585e-288	1.44436	0.337	0.099	1.06272e-283	DC.1
CACNB3	3.41779e-288	0.893652	0.891	0.643	1.23297e-283	DC.1
LY75	6.29273e-288	0.703716	0.915	0.633	2.2701e-283	DC.1
INAFM1	1.1791e-286	1.14313	0.71	0.4	4.2536e-282	DC.1
ACTG1	5.65681e-286	0.536636	0.998	0.852	2.04069e-281	DC.1
ATP6V1C1	2.17799e-285	1.27	0.492	0.207	7.8571e-281	DC.1
TMBIM6	5.91378e-285	0.541281	0.902	0.634	2.1334e-280	DC.1
CTSB	2.17023e-284	0.539017	0.939	0.639	7.8291e-280	DC.1
RABGAP1L	3.67085e-284	0.53832	0.999	0.917	1.32426e-279	DC.1
DPYD	6.27804e-282	0.643018	0.755	0.435	2.2648e-277	DC.1
ATP6V0B	1.63576e-281	0.808121	0.837	0.538	5.90101e-277	DC.1
TBL1XR1	6.90789e-281	0.732653	0.71	0.383	2.49202e-276	DC.1
APOBEC3H	8.84306e-281	1.29055	0.537	0.247	3.19013e-276	DC.1
DIPK1A	1.8202e-280	1.06999	0.645	0.335	6.56638e-276	DC.1
ENSBTAG00000048842	2.29314e-280	1.01055	0.799	0.527	8.27249e-276	DC.1
ENSBTAG00000057124	2.31899e-280	1.33559	0.462	0.185	8.36576e-276	DC.1
CLTA	2.64488e-280	0.576541	0.965	0.753	9.5414e-276	DC.1
ATP6AP1	2.84247e-280	0.989608	0.646	0.341	1.02542e-275	DC.1
CAP1	2.35523e-279	0.697471	0.856	0.577	8.49649e-275	DC.1
POMC	5.79186e-279	1.15433	0.645	0.348	2.08941e-274	DC.1
NCOA4	4.02918e-278	0.977171	0.747	0.457	1.45353e-273	DC.1
HSD17B12	1.06195e-277	0.998579	0.75	0.465	3.83097e-273	DC.1
FKBP1A	2.63455e-275	0.781273	0.874	0.589	9.50416e-271	DC.1
U2AF1L4	9.57831e-275	0.894048	0.687	0.389	3.45538e-270	DC.1
EPS15	1.23989e-274	0.612457	0.974	0.773	4.4729e-270	DC.1
SEPTIN9	1.90099e-274	0.669599	0.952	0.745	6.85783e-270	DC.1
GPC1	4.356e-274	1.66709	0.331	0.102	1.57143e-269	DC.1
ENPP2	7.68508e-274	1.20198	0.413	0.153	2.77239e-269	DC.1
SUB1	1.52634e-273	0.571271	0.977	0.753	5.50627e-269	DC.1
NECAP2	1.69309e-273	0.773581	0.76	0.454	6.10783e-269	DC.1
SLC39A1	3.20059e-273	1.3502	0.398	0.146	1.15461e-268	DC.1
GABARAP	4.6391e-273	0.5548	0.959	0.708	1.67355e-268	DC.1
BCKDHB	6.16797e-273	0.87129	0.795	0.525	2.22509e-268	DC.1
ENSBTAG00000062455	6.63156e-273	0.697801	0.882	0.637	2.39234e-268	DC.1
BCKDHA	8.02608e-272	1.19155	0.539	0.247	2.89541e-267	DC.1
ENSBTAG00000069563	2.62856e-271	1.99709	0.246	0.058	9.48254e-267	DC.1
ENSBTAG00000000524	3.59603e-271	0.579467	0.931	0.658	1.29727e-266	DC.1
MCEMP1	7.63307e-270	2.40257	0.149	0.019	2.75363e-265	DC.1
H2AJ	1.67588e-269	0.625621	0.933	0.659	6.04572e-265	DC.1
HCK	2.15947e-269	1.15107	0.383	0.133	7.7903e-265	DC.1
PLVAP	3.01686e-269	1.13123	0.597	0.309	1.08833e-264	DC.1
JUNB	1.55232e-268	0.653596	0.93	0.702	5.59999e-264	DC.1
SEPTIN6	1.72769e-268	0.762396	0.774	0.477	6.23266e-264	DC.1
ST3GAL2	6.94136e-268	1.20569	0.508	0.227	2.5041e-263	DC.1
CCNI	1.26e-266	0.598741	0.96	0.705	4.54546e-262	DC.1
GSN	1.62243e-266	0.753214	0.932	0.676	5.85293e-262	DC.1
RNF19A	2.08037e-266	0.737265	0.907	0.661	7.50492e-262	DC.1
H3-3A	5.7427e-266	0.557511	0.987	0.827	2.07168e-261	DC.1
SUCLG2	1.51305e-264	0.644434	0.939	0.748	5.45832e-260	DC.1
STING1	1.96226e-264	1.58955	0.295	0.084	7.07884e-260	DC.1
TM4SF5	4.03613e-264	1.12555	0.725	0.425	1.45603e-259	DC.1
TBC1D9B	1.23036e-263	1.12511	0.554	0.262	4.43851e-259	DC.1
SLC66A3	1.36025e-263	1.12392	0.435	0.173	4.90711e-259	DC.1
HCCS	3.11757e-261	1.25375	0.458	0.195	1.12467e-256	DC.1
TRAPPC5	3.90632e-261	0.633219	0.916	0.643	1.4092e-256	DC.1
GNPDA1	5.45185e-261	1.08086	0.344	0.113	1.96675e-256	DC.1
FLOT1	7.54531e-261	0.86294	0.719	0.416	2.72197e-256	DC.1
PABPN1	1.51749e-260	0.79786	0.839	0.566	5.47435e-256	DC.1
NXNL2	3.06605e-260	1.70801	0.252	0.063	1.10608e-255	DC.1
FAM184A	1.59659e-259	0.936812	0.611	0.315	5.75971e-255	DC.1
LPP	9.81466e-259	0.651917	0.805	0.509	3.54064e-254	DC.1
LDLRAD3	2.19151e-257	0.531659	0.894	0.581	7.90586e-253	DC.1
CAPNS1	9.82638e-257	0.565727	0.899	0.607	3.54486e-252	DC.1
ENSBTAG00000067562	3.27597e-256	1.86363	0.202	0.041	1.18181e-251	DC.1
ENSBTAG00000007106	8.33621e-256	0.856951	0.759	0.463	3.00729e-251	DC.1
GPX1	9.55693e-256	0.747117	0.888	0.617	3.44766e-251	DC.1
FABP5	2.26498e-255	1.11174	0.798	0.518	8.17093e-251	DC.1
TRPV4	2.49177e-255	1.88036	0.273	0.075	8.98906e-251	DC.1
TMEM260	6.25328e-255	1.08501	0.453	0.186	2.25587e-250	DC.1
SETDB2	1.16677e-254	1.56752	0.241	0.059	4.20911e-250	DC.1
GPR183	1.93304e-254	0.558477	0.967	0.75	6.97346e-250	DC.1
TFCP2	4.91921e-254	1.25041	0.424	0.167	1.7746e-249	DC.1
TIMM17B	1.41325e-253	0.86217	0.667	0.364	5.09828e-249	DC.1
RABEP1	1.83386e-252	1.05334	0.581	0.291	6.61566e-248	DC.1
ENSBTAG00000062846	2.09725e-251	0.893545	0.593	0.301	7.56581e-247	DC.1
ENSBTAG00000057342	6.11175e-251	1.11634	0.535	0.26	2.20482e-246	DC.1
LAMTOR4	3.17036e-250	0.58	0.912	0.646	1.14371e-245	DC.1
IFNGR2	4.68917e-250	0.635871	0.962	0.727	1.69162e-245	DC.1
FAM149A	9.03123e-250	0.81768	0.697	0.396	3.25802e-245	DC.1
NRP2	1.02065e-249	0.510939	0.982	0.77	3.68198e-245	DC.1
MAP2K5	1.66846e-249	0.698506	0.811	0.521	6.01898e-245	DC.1
ENTPD1	2.21195e-249	1.72945	0.277	0.08	7.97961e-245	DC.1
TBC1D8	5.78162e-249	0.590272	0.908	0.629	2.08572e-244	DC.1
CCDC91	6.78415e-249	0.727508	0.564	0.264	2.44738e-244	DC.1
DLGAP4	1.68261e-248	0.850678	0.707	0.421	6.07002e-244	DC.1
ACTB	2.49096e-248	0.537017	1	0.888	8.98614e-244	DC.1
TSPAN33	5.35731e-248	0.611296	0.913	0.615	1.93265e-243	DC.1
ENSBTAG00000065964	9.57272e-248	1.23704	0.367	0.131	3.45336e-243	DC.1
MERTK	4.25771e-245	1.02721	0.319	0.102	1.53597e-240	DC.1
SMARCE1	4.43817e-245	0.720659	0.836	0.578	1.60107e-240	DC.1
ZMYM6	5.29546e-245	0.860448	0.704	0.413	1.91034e-240	DC.1
IKBKB	1.01432e-244	0.829885	0.698	0.406	3.65915e-240	DC.1
MAST4	1.18466e-243	1.13422	0.371	0.134	4.27365e-239	DC.1
RETN	1.35631e-243	1.52231	0.336	0.112	4.89287e-239	DC.1
COMMD3	1.94523e-243	0.815623	0.592	0.306	7.01741e-239	DC.1
PAK2	3.9855e-243	0.579678	0.867	0.602	1.43777e-238	DC.1
ENSBTAG00000068311	5.72941e-243	1.77641	0.234	0.058	2.06689e-238	DC.1
BASP1	1.52229e-242	0.535597	0.999	0.817	5.49166e-238	DC.1
TLR3	4.99684e-242	1.34717	0.387	0.15	1.80261e-237	DC.1
MB21D2	1.7348e-241	0.660659	0.851	0.576	6.2583e-237	DC.1
TMEM50A	1.81121e-241	0.769248	0.747	0.468	6.53395e-237	DC.1
SPIN1	2.18174e-241	0.950061	0.646	0.355	7.87063e-237	DC.1
ZFHX3	4.45248e-241	0.841573	0.555	0.261	1.60623e-236	DC.1
RAP2B	5.2149e-241	0.78115	0.883	0.631	1.88128e-236	DC.1
CSF2RA	1.70556e-240	0.749122	0.795	0.5	6.15279e-236	DC.1
FER	9.66811e-240	0.940491	0.507	0.232	3.48777e-235	DC.1
ALAS1	3.30842e-239	0.902288	0.695	0.404	1.19351e-234	DC.1
ENSBTAG00000068068	4.98406e-239	1.05907	0.489	0.218	1.798e-234	DC.1
DBNL	1.22905e-238	0.819037	0.635	0.344	4.4338e-234	DC.1
CD1B5	1.37354e-238	1.29066	0.215	0.05	4.95503e-234	DC.1
TNFSF13B	3.08746e-238	0.705399	0.859	0.586	1.1138e-233	DC.1
MSRB3	4.13157e-238	1.01232	0.585	0.311	1.49046e-233	DC.1
RRAS	4.5094e-238	1.71106	0.267	0.077	1.62677e-233	DC.1
ANTXR2	5.18415e-238	0.562833	0.981	0.809	1.87018e-233	DC.1
VASP	8.94341e-238	0.817421	0.774	0.494	3.22634e-233	DC.1
CLIC2	2.14666e-237	0.843193	0.718	0.427	7.74407e-233	DC.1
MMP7	5.50287e-236	1.84597	0.267	0.078	1.98516e-231	DC.1
NDUFV2	9.62825e-236	0.731234	0.832	0.565	3.47339e-231	DC.1
SNX8	7.63654e-235	0.638632	0.837	0.576	2.75488e-230	DC.1
ENSBTAG00000050249	9.29006e-235	0.839586	0.613	0.327	3.35139e-230	DC.1
IER5L	1.14881e-234	0.907608	0.602	0.315	4.14433e-230	DC.1
PPP2R3A	7.59588e-234	1.08401	0.493	0.228	2.74022e-229	DC.1
STXBP2	8.01989e-234	1.10224	0.502	0.236	2.89318e-229	DC.1
B9D2	1.30537e-233	1.35823	0.358	0.132	4.70911e-229	DC.1
ZBTB8OS	1.98935e-233	1.02678	0.378	0.144	7.17658e-229	DC.1
RAB5B	5.02451e-233	1.18809	0.402	0.161	1.81259e-228	DC.1
TCAF2	4.00554e-232	1.38106	0.402	0.163	1.445e-227	DC.1
ENSBTAG00000069877	6.37737e-232	2.15114	0.177	0.034	2.30064e-227	DC.1
DOCK1	7.316e-232	0.810752	0.659	0.366	2.63925e-227	DC.1
LAMTOR1	8.36514e-232	0.705077	0.757	0.473	3.01773e-227	DC.1
EPHX1	1.67315e-231	1.5354	0.442	0.198	6.0359e-227	DC.1
ATRX	1.68879e-231	0.65008	0.922	0.725	6.09232e-227	DC.1
NDUFV3	5.51588e-231	0.920074	0.611	0.331	1.98985e-226	DC.1
VPS35	1.29228e-230	1.04681	0.387	0.148	4.66191e-226	DC.1
MOB1B	1.42395e-230	0.584167	0.919	0.662	5.13689e-226	DC.1
DAPP1	1.72828e-230	0.585768	0.908	0.624	6.23476e-226	DC.1
TSEN2	2.21795e-230	1.0185	0.386	0.148	8.00127e-226	DC.1
GK5	2.22622e-230	1.33114	0.346	0.125	8.0311e-226	DC.1
CD2BP2	2.55967e-230	0.691703	0.717	0.439	9.234e-226	DC.1
VTI1B	4.20666e-230	0.757791	0.796	0.532	1.51755e-225	DC.1
TXNIP	6.00257e-230	0.552873	0.892	0.626	2.16543e-225	DC.1
AGPAT1	6.62357e-230	1.05128	0.492	0.231	2.38945e-225	DC.1
AUTS2	9.01957e-230	0.744092	0.814	0.528	3.25381e-225	DC.1
LIMA1	1.70277e-229	0.898615	0.608	0.337	6.14275e-225	DC.1
ANXA2	6.35773e-229	0.626742	0.845	0.572	2.29355e-224	DC.1
LIMCH1	8.04708e-229	0.702273	0.821	0.537	2.90298e-224	DC.1
MPST	1.10747e-227	0.953256	0.562	0.29	3.99521e-223	DC.1
RAMP2	1.49858e-227	0.988662	0.593	0.318	5.40613e-223	DC.1
RAB8A	2.48442e-227	1.1335	0.447	0.192	8.96255e-223	DC.1
H1-2	2.90756e-227	0.510101	0.693	0.392	1.0489e-222	DC.1
DMAC1	9.85811e-227	1.28693	0.301	0.1	3.55631e-222	DC.1
MVP	1.52604e-226	0.675611	0.76	0.457	5.5052e-222	DC.1
HIVEP1	1.83393e-226	0.731152	0.723	0.444	6.61591e-222	DC.1
SLC18B1	2.08726e-226	1.31665	0.341	0.121	7.52979e-222	DC.1
BAZ2B	3.10265e-226	0.927513	0.509	0.239	1.11928e-221	DC.1
PPM1J	5.18138e-226	1.1101	0.524	0.255	1.86918e-221	DC.1
LYZ2	6.47904e-226	2.27054	0.221	0.056	2.33731e-221	DC.1
TSTD1	5.61338e-225	0.634527	0.828	0.552	2.02503e-220	DC.1
OSCAR	2.38902e-224	1.79557	0.284	0.089	8.61839e-220	DC.1
BANF1	3.46141e-224	0.840974	0.684	0.399	1.2487e-219	DC.1
CNIH4	4.08779e-224	0.545073	0.921	0.664	1.47467e-219	DC.1
ENSBTAG00000008789	9.45321e-224	0.876736	0.582	0.308	3.41025e-219	DC.1
TNK1	2.02666e-223	1.75062	0.211	0.052	7.31119e-219	DC.1
PIP4P1	2.12876e-222	1.36544	0.285	0.089	7.67949e-218	DC.1
ENSBTAG00000038842	4.15751e-222	0.579714	0.808	0.517	1.49982e-217	DC.1
FAM174A	7.9591e-222	0.961196	0.585	0.309	2.87124e-217	DC.1
DBNDD2	8.79025e-222	0.756908	0.719	0.431	3.17108e-217	DC.1
SRP14	2.44911e-221	0.851605	0.649	0.372	8.83517e-217	DC.1
NPC2	3.58294e-221	0.78798	0.735	0.448	1.29255e-216	DC.1
MALT1	2.90853e-220	0.641418	0.868	0.619	1.04925e-215	DC.1
ANAPC5	3.13819e-220	0.887208	0.708	0.44	1.1321e-215	DC.1
HSPB1	3.93338e-220	0.516447	0.964	0.713	1.41897e-215	DC.1
YBEY	1.11142e-219	0.648029	0.825	0.543	4.00945e-215	DC.1
KIRREL2	4.11278e-219	2.03675	0.12	0.015	1.48369e-214	DC.1
RELB	3.6904e-218	0.50617	0.961	0.773	1.33131e-213	DC.1
BCAS3	5.81878e-218	0.589276	0.8	0.524	2.09913e-213	DC.1
VPS28	1.82061e-217	0.698538	0.815	0.535	6.56784e-213	DC.1
GALK1	3.23407e-217	0.603355	0.882	0.593	1.16669e-212	DC.1
PNISR	9.66002e-216	0.535671	0.935	0.743	3.48485e-211	DC.1
C2	1.22498e-215	1.47706	0.218	0.055	4.41912e-211	DC.1
WWP2	1.27689e-215	0.867425	0.578	0.305	4.60639e-211	DC.1
BIRC3	1.36645e-215	0.651717	0.922	0.709	4.92946e-211	DC.1
PLA2G4E	2.43185e-215	1.58978	0.166	0.032	8.77289e-211	DC.1
GPX4	5.58938e-215	0.650605	0.821	0.541	2.01637e-210	DC.1
ACAA1	1.99263e-214	0.737421	0.718	0.434	7.18841e-210	DC.1
NCK1	2.4459e-214	0.890775	0.67	0.392	8.82358e-210	DC.1
OXR1	3.2446e-214	0.839567	0.631	0.35	1.17049e-209	DC.1
TMEM14C	4.77593e-214	0.627397	0.808	0.523	1.72292e-209	DC.1
PARM1	5.91901e-214	0.550088	0.946	0.715	2.13528e-209	DC.1
ST18	8.11414e-214	0.883486	0.402	0.166	2.92718e-209	DC.1
ZNF608	8.8651e-214	1.33007	0.384	0.156	3.19808e-209	DC.1
AGTRAP	1.89658e-213	1.18653	0.318	0.11	6.84191e-209	DC.1
GADD45A	2.32447e-213	0.735282	0.808	0.544	8.38551e-209	DC.1
ITGA4	2.574e-213	0.891214	0.593	0.329	9.28571e-209	DC.1
CATSPERG	4.48656e-212	0.982732	0.373	0.146	1.61853e-207	DC.1
SCAPER	9.49557e-212	0.766683	0.938	0.749	3.42553e-207	DC.1
CHMP4A	2.74055e-211	0.886753	0.43	0.187	9.88655e-207	DC.1
PPDPF	3.83706e-211	0.62573	0.902	0.65	1.38422e-206	DC.1
ENSBTAG00000057939	3.19512e-210	1.58646	0.199	0.048	1.15264e-205	DC.1
ZNF330	5.13276e-210	1.76504	0.243	0.071	1.85164e-205	DC.1
DPYSL2	4.07767e-209	0.787133	0.718	0.457	1.47102e-204	DC.1
ICOSLG	6.81889e-209	0.884816	0.623	0.346	2.45992e-204	DC.1
PGM1	8.73971e-209	0.950912	0.609	0.351	3.15285e-204	DC.1
IL4R	9.93158e-209	0.709172	0.811	0.565	3.58282e-204	DC.1
SSH1	1.79344e-208	0.741069	0.732	0.464	6.46982e-204	DC.1
ALPK1	2.54825e-208	1.25686	0.245	0.071	9.19282e-204	DC.1
NUDCD2	2.71164e-208	0.947041	0.468	0.219	9.78223e-204	DC.1
GAREM1	3.3359e-208	1.37338	0.298	0.102	1.20343e-203	DC.1
EHD1	1.9654e-207	1.00167	0.55	0.292	7.0902e-203	DC.1
MICOS13	2.76323e-207	0.527794	0.897	0.627	9.96835e-203	DC.1
ENSBTAG00000015248	5.09376e-207	0.571271	0.867	0.581	1.83758e-202	DC.1
CST6	5.54426e-207	1.28368	0.447	0.205	2.00009e-202	DC.1
ENSBTAG00000068935	7.72515e-207	0.843982	0.336	0.12	2.78685e-202	DC.1
IL15	1.53134e-206	0.898247	0.759	0.499	5.52432e-202	DC.1
PKM	1.15057e-205	0.509902	0.953	0.74	4.15069e-201	DC.1
ST6GAL1	1.55222e-205	0.875075	0.377	0.151	5.59964e-201	DC.1
YPEL3	1.87617e-205	1.0465	0.46	0.212	6.76828e-201	DC.1
MSL1	6.17767e-205	1.019	0.469	0.224	2.22859e-200	DC.1
ENSBTAG00000061527	8.06694e-205	2.60725	0.173	0.038	2.91015e-200	DC.1
ARMH3	1.16963e-204	0.651019	0.656	0.373	4.21946e-200	DC.1
ENSBTAG00000048772	3.33751e-204	1.58182	0.211	0.055	1.20401e-199	DC.1
C1H3orf70	7.3562e-204	0.966957	0.367	0.146	2.65375e-199	DC.1
APLP2	4.15633e-203	0.765924	0.684	0.421	1.4994e-198	DC.1
ATG4D	4.9237e-203	0.534237	0.936	0.684	1.77622e-198	DC.1
EVA1B	5.5606e-203	1.2627	0.39	0.163	2.00598e-198	DC.1
TBC1D10B	1.02538e-202	0.927001	0.577	0.315	3.69906e-198	DC.1
ENSBTAG00000032902	1.66006e-202	2.23573	0.152	0.029	5.98867e-198	DC.1
NOD1	2.70421e-202	0.983257	0.414	0.179	9.75542e-198	DC.1
ADAM10	3.6565e-202	0.768359	0.463	0.21	1.31908e-197	DC.1
SLC30A4	6.79975e-202	0.814697	0.52	0.26	2.45301e-197	DC.1
ATP5F1C	9.02054e-202	0.509481	0.821	0.539	3.25416e-197	DC.1
ENSBTAG00000008747	4.87711e-201	1.53501	0.266	0.087	1.75942e-196	DC.1
MCRIP1	5.9315e-201	0.650308	0.779	0.52	2.13979e-196	DC.1
C3H1orf43	2.74879e-200	0.837492	0.474	0.231	9.91627e-196	DC.1
CYRIA	5.24132e-200	0.784155	0.566	0.304	1.89081e-195	DC.1
MTMR8	6.75404e-200	0.707152	0.79	0.534	2.43652e-195	DC.1
STAU2	8.51318e-200	0.797328	0.559	0.298	3.07113e-195	DC.1
ENSBTAG00000057326	1.00781e-199	1.20927	0.251	0.076	3.63566e-195	DC.1
CUTA	1.77867e-199	0.780153	0.599	0.339	6.41655e-195	DC.1
SLC22A23	3.26629e-199	0.754709	0.608	0.33	1.17831e-194	DC.1
TGFBR1	6.51667e-198	0.511419	0.974	0.791	2.35089e-193	DC.1
ENSBTAG00000061887	1.2989e-197	0.882344	0.427	0.189	4.68578e-193	DC.1
CCL22	4.17546e-197	0.915624	0.731	0.444	1.5063e-192	DC.1
CDKL5	4.33528e-197	1.40012	0.203	0.052	1.56395e-192	DC.1
NDUFA8	7.52234e-197	0.720678	0.679	0.408	2.71368e-192	DC.1
DYNLT3	2.99342e-196	0.80194	0.647	0.383	1.07988e-191	DC.1
DENND1A	5.61284e-196	0.673502	0.566	0.302	2.02483e-191	DC.1
DDX17	1.15375e-195	0.584087	0.815	0.57	4.16216e-191	DC.1
FERMT3	3.08555e-195	0.594321	0.599	0.321	1.11311e-190	DC.1
MED21	3.93643e-195	0.589804	0.766	0.51	1.42007e-190	DC.1
TTC8	4.97909e-195	1.30392	0.256	0.081	1.79621e-190	DC.1
BMF	8.31859e-194	0.764947	0.682	0.414	3.00093e-189	DC.1
SPN	2.03885e-193	1.17365	0.261	0.085	7.35515e-189	DC.1
ARHGAP29	2.70072e-193	1.39999	0.209	0.056	9.74285e-189	DC.1
PPM1B	4.5999e-193	0.765153	0.64	0.377	1.65941e-188	DC.1
ENSBTAG00000067860	1.96361e-192	1.18133	0.366	0.154	7.08371e-188	DC.1
ZFP64	3.65341e-192	1.07581	0.494	0.249	1.31797e-187	DC.1
KCTD20	1.14811e-191	0.600365	0.848	0.617	4.1418e-187	DC.1
FLNA	1.23186e-191	0.613396	0.885	0.646	4.44395e-187	DC.1
ENSBTAG00000069043	1.3362e-191	1.71963	0.164	0.036	4.82036e-187	DC.1
KLHL8	2.3076e-191	0.806921	0.551	0.292	8.32465e-187	DC.1
REEP3	3.7364e-191	0.828299	0.542	0.286	1.34791e-186	DC.1
SH3KBP1	5.06046e-191	0.529669	0.851	0.593	1.82556e-186	DC.1
KIAA0513	5.53556e-191	1.02158	0.392	0.167	1.99695e-186	DC.1
MGAT5B	6.60729e-191	1.38499	0.283	0.097	2.38358e-186	DC.1
TACC1	8.72264e-191	0.613074	0.942	0.735	3.14669e-186	DC.1
GAB2	3.54058e-190	0.544924	0.796	0.533	1.27727e-185	DC.1
EMD	1.27924e-189	0.697503	0.732	0.465	4.61485e-185	DC.1
CEBPD	1.04966e-188	1.03105	0.65	0.391	3.78665e-184	DC.1
CDC7	1.44042e-188	1.2298	0.325	0.126	5.1963e-184	DC.1
RASSF4	3.50377e-188	0.87769	0.538	0.286	1.26398e-183	DC.1
TASL	1.46434e-187	1.183	0.259	0.085	5.28261e-183	DC.1
ENSBTAG00000048722	1.62263e-187	0.654764	0.681	0.429	5.85364e-183	DC.1
HYAL1	1.84494e-187	1.37707	0.33	0.129	6.65561e-183	DC.1
MAGI1	1.96318e-187	0.727336	0.855	0.631	7.08218e-183	DC.1
GJB2	2.03289e-187	2.71012	0.102	0.013	7.33367e-183	DC.1
PCDHAC2	7.50878e-187	1.15789	0.373	0.158	2.70879e-182	DC.1
WIPF1	8.76302e-187	0.686036	0.767	0.532	3.16126e-182	DC.1
CCDC88A	1.01004e-186	0.654712	0.968	0.767	3.6437e-182	DC.1
SGK1	1.78857e-186	0.560587	0.736	0.481	6.45225e-182	DC.1
MRM2	2.1787e-186	1.04921	0.437	0.206	7.85967e-182	DC.1
ADORA2A	2.49196e-186	0.787689	0.653	0.378	8.98974e-182	DC.1
PBXIP1	1.556e-185	0.866003	0.445	0.209	5.61327e-181	DC.1
RETREG2	2.3701e-184	0.796092	0.542	0.294	8.55014e-180	DC.1
GRSF1	2.40394e-184	0.634891	0.765	0.498	8.6722e-180	DC.1
WDR83OS	7.98309e-184	0.604063	0.683	0.418	2.8799e-179	DC.1
ARRB1	2.20916e-183	0.723609	0.7	0.44	7.96953e-179	DC.1
RPS19BP1	8.47682e-183	0.56086	0.531	0.272	3.05801e-178	DC.1
TWF2	2.46478e-182	0.673511	0.665	0.397	8.89171e-178	DC.1
EIF3CL	3.08559e-182	0.539683	0.848	0.599	1.11312e-177	DC.1
IL4I1	6.39478e-182	0.893118	0.683	0.423	2.30692e-177	DC.1
GSAP	2.04609e-181	0.683138	0.538	0.281	7.38129e-177	DC.1
ACO1	6.17513e-181	0.623352	0.645	0.378	2.22768e-176	DC.1
H2AC18	7.38532e-181	0.623422	0.719	0.463	2.66425e-176	DC.1
TPRG1L	7.49246e-181	0.559847	0.812	0.543	2.70291e-176	DC.1
HSBP1	2.412e-180	0.746908	0.485	0.248	8.70128e-176	DC.1
ASAP1	2.74023e-180	0.518408	0.966	0.774	9.88538e-176	DC.1
UTP14A	3.86895e-180	0.51094	0.897	0.639	1.39572e-175	DC.1
IDH1	1.29279e-179	1.20917	0.182	0.046	4.66373e-175	DC.1
SLC43A3	2.48606e-179	1.69025	0.127	0.023	8.96846e-175	DC.1
USP32	3.70746e-179	0.644299	0.562	0.307	1.33747e-174	DC.1
PAFAH1B3	6.53279e-179	0.692987	0.673	0.412	2.3567e-174	DC.1
ADAMTSL4	6.62606e-179	1.13454	0.388	0.175	2.39035e-174	DC.1
DPY19L1	6.9243e-179	0.874951	0.521	0.276	2.49794e-174	DC.1
GPHN	6.95723e-179	0.61574	0.813	0.556	2.50982e-174	DC.1
TMEM106A	1.99966e-178	1.2744	0.313	0.122	7.21379e-174	DC.1
SUGCT	2.13413e-177	0.968878	0.403	0.183	7.69889e-173	DC.1
ZNF804A	3.70473e-177	1.34639	0.447	0.226	1.33648e-172	DC.1
SRBD1	3.7299e-177	0.740881	0.482	0.237	1.34556e-172	DC.1
OARD1	4.4134e-177	0.694365	0.384	0.169	1.59213e-172	DC.1
CNTLN	8.43678e-177	1.03536	0.39	0.175	3.04357e-172	DC.1
CRYL1	9.13683e-177	1.47468	0.282	0.105	3.29611e-172	DC.1
PHB1	9.26696e-177	0.590402	0.531	0.277	3.34305e-172	DC.1
PRAM1	9.76344e-177	1.20939	0.435	0.216	3.52216e-172	DC.1
ENSBTAG00000016590	1.3771e-176	1.13699	0.39	0.173	4.96789e-172	DC.1
TOR3A	1.50406e-176	0.501857	0.674	0.415	5.42589e-172	DC.1
ARPIN	1.68779e-175	1.72381	0.221	0.068	6.08869e-171	DC.1
ARF3	2.75528e-175	0.585265	0.826	0.574	9.93968e-171	DC.1
NME7	3.36783e-175	0.72638	0.456	0.225	1.21495e-170	DC.1
EXOC6	4.42638e-175	0.535927	0.87	0.665	1.59682e-170	DC.1
RALB	4.6909e-175	0.813046	0.45	0.216	1.69224e-170	DC.1
OGDH	4.71638e-175	0.723392	0.644	0.395	1.70143e-170	DC.1
APBA1	5.51252e-175	0.693331	0.54	0.295	1.98864e-170	DC.1
PTRHD1	7.24519e-175	0.938078	0.503	0.27	2.6137e-170	DC.1
CHST7	7.45739e-175	0.824428	0.61	0.354	2.69025e-170	DC.1
NCOR2	8.09483e-175	0.579492	0.828	0.593	2.92021e-170	DC.1
HLCS	2.14009e-174	0.997413	0.33	0.134	7.72037e-170	DC.1
XRCC5	3.36553e-174	0.726532	0.559	0.314	1.21411e-169	DC.1
NFE2L1	9.99463e-174	1.17831	0.31	0.121	3.60556e-169	DC.1
XRRA1	1.6791e-173	1.80408	0.169	0.042	6.05734e-169	DC.1
DCTN2	2.24622e-173	0.513861	0.845	0.589	8.10323e-169	DC.1
ENSBTAG00000018768	7.24998e-173	0.50792	0.916	0.672	2.61543e-168	DC.1
SYK	1.96048e-172	0.629052	0.709	0.461	7.07244e-168	DC.1
MYCBP	2.86034e-172	0.915098	0.402	0.185	1.03187e-167	DC.1
OXA1L	3.75589e-172	0.670898	0.763	0.518	1.35494e-167	DC.1
TMEM120B	5.23584e-172	0.977867	0.461	0.234	1.88883e-167	DC.1
RALGPS1	7.32637e-172	0.755365	0.648	0.407	2.64299e-167	DC.1
FXYD6	8.64407e-172	0.709634	0.608	0.359	3.11835e-167	DC.1
TNIP2	8.834e-172	0.610064	0.783	0.528	3.18687e-167	DC.1
TRAF1	1.59821e-171	0.713886	0.65	0.405	5.76554e-167	DC.1
PHF14	3.95064e-171	0.656677	0.464	0.228	1.42519e-166	DC.1
ENSBTAG00000059007	3.48398e-170	1.67172	0.127	0.024	1.25685e-165	DC.1
MROH1	4.70582e-170	0.622565	0.663	0.42	1.69762e-165	DC.1
ZNF771	6.27225e-170	1.30329	0.328	0.138	2.26271e-165	DC.1
CHRNE	1.55392e-169	1.12303	0.387	0.181	5.60577e-165	DC.1
NUMB	6.23262e-169	0.631521	0.336	0.135	2.24842e-164	DC.1
AP2S1	7.64013e-169	0.544637	0.734	0.481	2.75618e-164	DC.1
ICAM1	2.75942e-168	0.517235	0.841	0.567	9.95461e-164	DC.1
RNF187	4.89394e-168	1.00101	0.396	0.183	1.76549e-163	DC.1
RAD50	5.69543e-168	0.646164	0.442	0.208	2.05462e-163	DC.1
CHPT1	5.87669e-168	0.556944	0.637	0.376	2.12001e-163	DC.1
WNT5B	6.16359e-168	1.1328	0.274	0.099	2.22351e-163	DC.1
PBX2	6.39306e-168	0.524179	0.73	0.475	2.3063e-163	DC.1
MARCKSL1	6.54087e-168	0.528585	0.742	0.492	2.35962e-163	DC.1
DCAF11	9.05297e-168	0.846036	0.488	0.259	3.26586e-163	DC.1
CLPX	9.53395e-168	0.964896	0.382	0.17	3.43937e-163	DC.1
ENSBTAG00000055694	3.17119e-167	0.637623	0.69	0.431	1.14401e-162	DC.1
SLC48A1	4.82761e-167	1.21299	0.181	0.048	1.74156e-162	DC.1
PDE7B	8.94475e-167	1.32418	0.296	0.117	3.22682e-162	DC.1
CTDSP2	3.81974e-166	0.516307	0.801	0.546	1.37797e-161	DC.1
PEX11G	7.19102e-166	1.19344	0.288	0.111	2.59416e-161	DC.1
ADGRG6	1.13252e-165	1.24135	0.419	0.207	4.08558e-161	DC.1
LPXN	1.19134e-165	0.756608	0.484	0.255	4.29776e-161	DC.1
HECW2	2.06404e-165	0.729269	0.599	0.355	7.44604e-161	DC.1
VPS25	7.13421e-165	0.780878	0.487	0.253	2.57367e-160	DC.1
ENSBTAG00000050628	1.82283e-164	1.30644	0.267	0.098	6.57584e-160	DC.1
C19H17orf58	1.92732e-164	0.920068	0.384	0.178	6.95282e-160	DC.1
SPICE1	2.00679e-164	1.42004	0.213	0.065	7.23949e-160	DC.1
SGPL1	2.2645e-164	0.727784	0.623	0.379	8.16919e-160	DC.1
FHL3	2.30745e-164	0.904724	0.509	0.281	8.32413e-160	DC.1
CPNE2	2.75763e-164	0.767678	0.669	0.423	9.94815e-160	DC.1
LY96	4.99184e-164	0.594721	0.632	0.387	1.80081e-159	DC.1
NINJ1	9.48178e-164	0.638746	0.585	0.345	3.42055e-159	DC.1
LEPROT	1.37598e-163	0.890334	0.459	0.231	4.96383e-159	DC.1
IGFLR1	1.8951e-163	0.822498	0.429	0.213	6.83659e-159	DC.1
ARHGEF12	4.2556e-163	0.884723	0.342	0.147	1.53521e-158	DC.1
POP7	8.9523e-163	0.780497	0.571	0.331	3.22954e-158	DC.1
C6orf52	1.7451e-162	0.969056	0.505	0.281	6.29545e-158	DC.1
LPCAT2	1.21216e-161	1.18961	0.269	0.099	4.37288e-157	DC.1
P2RY10	1.31261e-161	0.646478	0.71	0.47	4.73525e-157	DC.1
COA4	1.92454e-161	1.048	0.337	0.146	6.94277e-157	DC.1
BAIAP2L1	2.96161e-161	1.00082	0.489	0.266	1.0684e-156	DC.1
PLA2G5	5.64622e-161	1.43204	0.271	0.101	2.03687e-156	DC.1
ATF7IP	5.68774e-161	0.512052	0.521	0.28	2.05185e-156	DC.1
ANGPTL6	2.73715e-160	1.25578	0.415	0.209	9.87427e-156	DC.1
CSNK1G1	3.42712e-160	0.556081	0.899	0.694	1.23633e-155	DC.1
SULT1A1	1.31097e-159	0.745453	0.218	0.068	4.72931e-155	DC.1
LCP1	2.3483e-159	0.557637	0.899	0.695	8.47149e-155	DC.1
MPG	4.52095e-159	0.814601	0.513	0.286	1.63093e-154	DC.1
ENSBTAG00000064337	9.21403e-159	1.58979	0.156	0.038	3.32396e-154	DC.1
TNS1	1.40436e-158	1.67921	0.135	0.029	5.06621e-154	DC.1
NUDC	2.15664e-158	0.548833	0.731	0.479	7.78006e-154	DC.1
EIF6	4.46455e-158	0.613867	0.58	0.335	1.61058e-153	DC.1
ACBD6	1.25906e-157	0.79842	0.684	0.448	4.54208e-153	DC.1
NUCB1	1.844e-157	0.619003	0.786	0.542	6.65224e-153	DC.1
TSPAN31	1.99927e-157	0.830639	0.422	0.208	7.21237e-153	DC.1
VTI1A	2.93372e-157	0.569964	0.791	0.589	1.05834e-152	DC.1
CHMP2A	4.03839e-157	0.557432	0.695	0.442	1.45685e-152	DC.1
UQCC3	5.16811e-157	0.809278	0.527	0.296	1.8644e-152	DC.1
MYOM1	5.55698e-157	1.52497	0.214	0.07	2.00468e-152	DC.1
ENSBTAG00000002712	1.42764e-156	0.970081	0.362	0.164	5.15021e-152	DC.1
SIL1	1.5186e-156	0.687735	0.497	0.27	5.47836e-152	DC.1
[truncated: 32,301 more rows]

## Sheet: Supplementary Table 4
gene	p_val	avg_log2FC	pct.1	pct.2	p_val_adj		Code
ENSBTAG00000056208	1.71435e-61	-1.41676	1	1	6.18452e-57		DEG <- FindMarkers(data, ident.1 = "cDC2_pre", ident.2 = "cDC1_pre", test.use = "DESeq2") %>% dplyr::filter(p_val_adj < 0.05, avg_log2FC < 0)
STX4	2.34496e-47	-1.29421	1	1	8.45944e-43
NEBL	1.00824e-45	-1.19683	1	1	3.63722e-41
ADAM23	4.37207e-36	-1.2199	1	1	1.57723e-31
ART3	5.85937e-33	-1.26773	1	1	2.11377e-28
DNASE1L3	5.10443e-31	-2.05982	1	1	1.84142e-26
EFNA5	1.65563e-29	-0.363502	1	1	5.97268e-25
WARS1	4.15733e-29	-1.53239	1	1	1.49976e-24
IL12B	4.50724e-29	-2.66383	1	1	1.62599e-24
ENSBTAG00000002581	2.67349e-28	-1.03819	1	1	9.64462e-24
ENSBTAG00000049639	6.79611e-27	-0.254487	1	1	2.4517e-22
JAZF1	2.09651e-25	-0.623083	1	1	7.56315e-21
DPP4	6.29426e-24	-1.44473	1	1	2.27065e-19
UCHL1	1.30062e-23	-0.473445	1	1	4.69198e-19
TESC	2.41475e-23	-1.36939	1	1	8.71121e-19
ENSBTAG00000067944	7.4957e-22	-0.777887	1	1	2.70407e-17
SNX22	1.20388e-21	-0.716887	1	1	4.34299e-17
RUBCNL	1.97112e-20	-1.53328	1	1	7.11083e-16
TAGLN2	3.50828e-20	-1.15317	1	1	1.26561e-15
NICOL1	5.94139e-20	-0.706576	1	1	2.14336e-15
CD79A	4.58007e-19	-0.146959	1	1	1.65226e-14
ENSBTAG00000050953	4.7823e-19	-1.8018	1	1	1.72521e-14
ENSBTAG00000057019	5.33541e-19	-0.584654	1	1	1.92475e-14
CD84	9.04483e-19	-1.08248	1	1	3.26292e-14
VSIR	1.80268e-18	-0.908387	1	1	6.50316e-14
HSD3B7	7.15718e-18	-0.474867	1	1	2.58195e-13
CSGALNACT1	2.32831e-17	-0.689072	1	1	8.39937e-13
ENSBTAG00000051412	7.00156e-17	-0.517899	1	1	2.52581e-12
RPS6KA6	2.57175e-16	-0.111699	1	1	9.2776e-12
COL27A1	4.67444e-16	-0.885517	1	1	1.6863e-11
ENO3	2.14847e-15	-1.83407	1	1	7.75062e-11
TXN	1.42003e-14	-2.11204	1	1	5.12274e-10
FRAS1	1.98417e-14	-0.430833	1	1	7.15788e-10
C13H20orf96	2.05925e-14	-0.189021	1	1	7.42873e-10
JPH2	2.21383e-14	-0.276474	0.667	1	7.98641e-10
FAM229A	3.24868e-14	-1.03519	1	1	1.17196e-09
S100A7	5.78799e-14	-0.28457	1	1	2.08802e-09
CGNL1	8.75778e-14	-2.1815	1	1	3.15937e-09
MSANTD3	1.34051e-13	-0.426368	1	1	4.83588e-09
SLC7A14	1.76415e-13	-0.223126	1	1	6.36417e-09
RAB7B	3.20524e-13	-1.68608	1	1	1.15629e-08
CHST6	3.76462e-13	-0.263786	1	1	1.35809e-08
DERL3	5.55238e-13	-0.169795	1	1	2.00302e-08
ENSBTAG00000036028	1.35437e-12	-0.245043	1	1	4.88588e-08
ENSBTAG00000061709	1.63922e-12	-0.326197	1	1	5.9135e-08
CTNNBIP1	2.69114e-12	-0.565615	1	1	9.70829e-08
GPBAR1	2.99638e-12	-0.739235	1	1	1.08094e-07
ATP9A	3.68815e-12	-1.38125	1	1	1.3305e-07
ENSBTAG00000063361	4.72592e-12	-0.210498	1	1	1.70488e-07
CRTAM	5.69637e-12	-0.108472	1	1	2.05496e-07
PLEKHH2	6.49223e-12	-0.158058	1	1	2.34207e-07
GCA	1.32243e-11	-0.192645	1	1	4.77067e-07
STAP2	1.54452e-11	-0.564987	1	1	5.57187e-07
UCP2	1.58132e-11	-1.31042	1	1	5.7046e-07
ADRA1B	3.11275e-11	-0.241918	1	1	1.12293e-06
LPO	3.20088e-11	-0.236868	1	1	1.15472e-06
ETV1	3.46256e-11	-0.298066	1	1	1.24912e-06
AGPAT4	3.92512e-11	-0.112634	1	1	1.41599e-06
ADIRF	4.4387e-11	-0.186917	1	1	1.60126e-06
ENSBTAG00000058256	9.30932e-11	-0.225297	1	1	3.35834e-06
C3H1orf54	1.64613e-10	-1.2777	1	1	5.9384e-06
CD5	2.00372e-10	-0.556795	1	1	7.22841e-06
CYFIP2	2.021e-10	-0.898682	1	1	7.29076e-06
ENSBTAG00000063567	2.39328e-10	-0.28735	1	1	8.63377e-06
CNRIP1	2.57605e-10	-0.845542	1	1	9.29308e-06
ICA1L	3.33984e-10	-0.144761	1	1	1.20485e-05
ABHD11	4.94686e-10	-0.132453	1	1	1.78458e-05
LRIG3	5.64041e-10	-0.0551016	0.667	1	2.03478e-05
PECAM1	6.07716e-10	-0.731802	1	1	2.19234e-05
FARP1	7.87084e-10	-1.05559	1	1	2.83941e-05
SRPK2	8.88131e-10	-0.624719	1	1	3.20393e-05
GPX3	9.59351e-10	-0.828789	1	1	3.46086e-05
DNASE2	9.64513e-10	-0.705882	1	1	3.47948e-05
STK39	1.46434e-09	-1.00657	1	1	5.28261e-05
CCDC102A	1.59335e-09	-0.149571	1	1	5.74799e-05
MAL	2.25947e-09	-0.0531566	1	1	8.15102e-05
ADGRG5	2.27006e-09	-0.81944	1	1	8.18923e-05
FOXS1	2.335e-09	-0.227765	1	1	8.42349e-05
CLDN11	2.84194e-09	-0.275978	1	1	0.000102523
XKR5	2.95552e-09	-0.076269	1	1	0.00010662
OXTR	3.98414e-09	-0.0746126	1	1	0.000143728
TMEM38A	4.59571e-09	-0.192125	1	1	0.00016579
FITM1	5.80313e-09	-0.140055	1	1	0.000209348
NUDT10	5.8574e-09	-0.0411027	1	1	0.000211306
MDGA1	6.68501e-09	-0.112963	1	1	0.000241162
DESI1	7.16386e-09	-0.459894	1	1	0.000258436
CALD1	8.03277e-09	-0.570176	1	1	0.000289782
ENSBTAG00000002069	1.18506e-08	-0.874487	1	1	0.00042751
PRDM6	1.83144e-08	-0.0648415	1	1	0.000660694
ENSBTAG00000018854	2.02793e-08	-0.324232	1	1	0.000731577
TBX20	2.06743e-08	-0.123223	1	1	0.000745827
ABCG2	2.30627e-08	-0.1869	1	1	0.000831985
PROM1	2.40567e-08	-0.173538	1	1	0.000867846
UXT	2.54761e-08	-0.505101	1	1	0.000919049
RPSA	2.63806e-08	-0.556324	1	1	0.00095168
KIF5C	3.18437e-08	-1.11654	1	1	0.00114876
SRI	3.64003e-08	-0.626273	1	1	0.00131314
ENSBTAG00000047229	4.64899e-08	-0.416239	1	1	0.00167712
ITM2C	5.01576e-08	-0.662936	1	1	0.00180943
ENSBTAG00000058338	5.74509e-08	-0.286364	1	1	0.00207254
CXCL10	5.85192e-08	-1.77817	1	1	0.00211108
RND1	6.54864e-08	-0.182008	1	1	0.00236242
ADAM22	6.65124e-08	-0.0803259	1	1	0.00239943
CST3	6.72233e-08	-0.98887	1	1	0.00242508
GNG8	8.30051e-08	-0.962493	1	1	0.00299441
ENSBTAG00000069696	8.38185e-08	-0.039958	0.667	1	0.00302375
PPP2R2B	9.7692e-08	-0.105765	1	1	0.00352424
COX3	1.1012e-07	-0.396636	1	1	0.00397259
BATF3	1.15602e-07	-1.11806	1	1	0.00417034
JAG1	1.20311e-07	-0.689182	1	1	0.00434022
ADH5	1.20713e-07	-0.34499	1	1	0.00435472
C19H17orf58	1.21068e-07	-0.561875	1	1	0.00436752
CDC42EP3	1.30667e-07	-0.510379	1	1	0.00471383
ATP1B1	1.34325e-07	-0.389281	1	1	0.00484576
ADAM11	1.42569e-07	-0.0660979	1	1	0.00514318
VIM	1.7572e-07	-1.03091	1	1	0.00633911
ENSBTAG00000068125	1.85752e-07	-0.0460917	1	1	0.00670102
RNF122	1.91887e-07	-0.703796	1	1	0.00692234
CNDP2	2.11258e-07	-0.48392	1	1	0.00762115
ELOVL7	2.15206e-07	-0.0322077	1	1	0.00776356
ENSBTAG00000011019	2.44475e-07	-0.0417881	1	1	0.00881942
CD48	3.01693e-07	-1.06555	1	1	0.0108836
DNPEP	3.11116e-07	-0.37022	1	1	0.0112235
SSR4	3.24157e-07	-0.71168	1	1	0.011694
ENSBTAG00000057196	3.48353e-07	-0.0444486	1	1	0.0125668
PLEKHH1	3.5663e-07	-0.150231	1	1	0.0128654
SERPINB9	4.13593e-07	-0.269689	1	1	0.0149204
MFAP2	4.70726e-07	-0.0458623	1	1	0.0169814
INKA2	5.57078e-07	-0.0551714	1	1	0.0200966
ENSBTAG00000062718	5.75436e-07	-0.0572515	1	1	0.0207588
TMEFF1	5.85531e-07	-0.128285	1	1	0.021123
DMRT2	6.22609e-07	-0.243319	1	1	0.0224606
UBFD1	6.64544e-07	-0.288585	1	1	0.0239734
ENSBTAG00000061260	6.95024e-07	-0.414297	1	1	0.025073
ZNF593	6.97014e-07	-0.159322	1	1	0.0251448
CXCL9	8.89057e-07	-4.1609	1	1	0.0320727
HES4	9.71924e-07	-0.03082	1	1	0.0350622
NOS1AP	9.72888e-07	-0.441773	1	1	0.0350969
WNT2	9.91032e-07	-0.10895	1	1	0.0357515
ENSBTAG00000064192	1.08385e-06	-0.688889	1	1	0.0390998
PRKCZ	1.09823e-06	-0.305383	1	1	0.0396187
FSTL1	1.21332e-06	-0.0320596	1	1	0.0437704
SLC7A7	1.24962e-06	-0.208481	1	1	0.04508
ENSBTAG00000051443	1.25416e-06	-0.0730243	1	1	0.0452438

## Sheet: Supplementary Table 5
gene	p_val	avg_log2FC	pct.1	pct.2	p_val_adj		Code
FN1	2.18659e-44	1.16211	1	1	7.88811e-40		DEG <- FindMarkers(data, ident.1 = "cDC2_pre", ident.2 = "cDC1_pre", test.use = "DESeq2") %>% dplyr::filter(p_val_adj < 0.05, avg_log2FC > 0)
PSPH	4.44499e-37	1.84282	1	1	1.60353e-32
FGL2	1.79389e-35	1.49613	1	1	6.47146e-31
SHOX2	4.91476e-34	0.784915	1	1	1.773e-29
WWTR1	3.72383e-32	1.0767	1	1	1.34337e-27
PLA2G5	7.15818e-28	1.5788	1	1	2.58231e-23
ENSBTAG00000061527	6.80072e-27	0.846219	1	1	2.45336e-22
ALDH3B1	1.12439e-25	1.01652	1	1	4.05625e-21
ANKRD29	1.3282e-25	0.445329	1	1	4.79149e-21
C2	7.30543e-24	0.394679	1	1	2.63543e-19
TIMD4	2.23311e-23	0.599033	1	0.667	8.05596e-19
RBP4	2.5785e-22	0.802751	1	1	9.30194e-18
PLD4	3.7573e-21	0.560637	1	1	1.35544e-16
TRPM6	4.79901e-21	0.779537	1	1	1.73124e-16
CFD	3.32835e-20	2.47704	1	1	1.2007e-15
ENSBTAG00000046977	1.45577e-19	0.645092	1	0.667	5.25168e-15
DST	1.72303e-19	1.34193	1	1	6.21581e-15
ENSBTAG00000065476	4.26354e-19	0.376491	1	1	1.53807e-14
OSCAR	4.45712e-19	0.687183	1	1	1.60791e-14
IL1RN	5.85309e-19	1.36943	1	1	2.1115e-14
WLS	7.3965e-19	0.383882	1	1	2.66829e-14
KLF12	8.56392e-19	1.49043	1	1	3.08943e-14
LAMA3	2.85585e-18	0.351238	1	1	1.03025e-13
CAMK1	2.93985e-18	0.307181	1	1	1.06055e-13
EPCAM	1.11071e-17	0.433751	1	0.667	4.0069e-13
BCAM	1.25436e-17	0.408045	1	1	4.52511e-13
RETN	1.99862e-17	0.898721	1	1	7.21002e-13
EHF	5.33896e-17	0.638341	1	0.667	1.92603e-12
SIRPA	6.72522e-17	1.07769	1	1	2.42612e-12
SULT1A1	9.85698e-17	0.415939	1	1	3.5559e-12
ADAMTS2	2.03657e-16	1.54046	1	1	7.34692e-12
ANK3	2.73299e-16	0.621105	1	1	9.85928e-12
CPNE8	5.64156e-16	1.00559	1	1	2.03519e-11
JAM2	8.7449e-16	0.526691	1	1	3.15472e-11
SORCS2	2.06412e-15	0.600641	1	1	7.44633e-11
LRMDA	4.70936e-15	2.09419	1	1	1.6989e-10
PSTPIP2	1.13884e-14	0.286692	1	1	4.10836e-10
LIPA	1.29614e-14	0.44074	1	0.667	4.67583e-10
PLTP	1.49627e-14	0.445963	1	0.667	5.39779e-10
NMB	2.9434e-14	1.48369	1	1	1.06183e-09
ADAMTSL1	5.10243e-14	0.482514	1	1	1.8407e-09
TARM1	7.43472e-14	0.3819	1	1	2.68207e-09
ENSBTAG00000069877	1.25642e-13	0.76364	1	0.667	4.53253e-09
TNS1	1.56656e-13	0.303931	1	1	5.65135e-09
ENSBTAG00000068388	2.00702e-13	0.273444	1	1	7.24034e-09
PID1	2.14887e-13	2.55941	1	1	7.75205e-09
GPC1	2.27969e-13	0.64045	1	1	8.22398e-09
GLIPR1	3.11683e-13	0.446109	1	1	1.1244e-08
MAFB	7.05918e-13	1.50579	1	1	2.5466e-08
SMARCA1	9.6041e-13	0.294734	1	1	3.46468e-08
INPP4B	1.13674e-12	0.690662	1	1	4.1008e-08
DUSP6	2.20416e-12	0.628153	1	1	7.95152e-08
EMP1	3.59021e-12	0.907096	1	1	1.29517e-07
PYCARD	5.66023e-12	0.222573	1	1	2.04193e-07
PLXDC2	8.83073e-12	1.55195	1	1	3.18569e-07
PDE4D	9.71366e-12	0.959145	1	1	3.5042e-07
CLEC4E	9.94128e-12	0.98188	1	1	3.58632e-07
PMEPA1	1.05027e-11	0.311694	1	1	3.78884e-07
CAMK2N1	1.11628e-11	0.220806	1	1	4.027e-07
LHFPL2	1.73255e-11	0.311227	1	1	6.25016e-07
WNT2B	1.79933e-11	0.415824	1	1	6.4911e-07
SELENOP	2.46805e-11	0.248069	1	0.333	8.90348e-07
TJP1	2.8712e-11	0.609725	1	1	1.03579e-06
FAM107B	3.09203e-11	0.85111	1	1	1.11545e-06
ENSBTAG00000067815	3.16135e-11	0.824727	1	1	1.14046e-06
PLEKHA5	6.036e-11	1.20011	1	1	2.17749e-06
SHROOM3	6.21431e-11	0.192834	1	1	2.24181e-06
SMPD3	8.43416e-11	0.179128	1	1	3.04262e-06
CISH	8.92926e-11	0.411882	1	1	3.22123e-06
ENSBTAG00000059942	9.55159e-11	0.682602	1	1	3.44574e-06
LRP3	9.70934e-11	0.282109	1	1	3.50265e-06
ACSL6	1.04871e-10	0.277293	1	1	3.78322e-06
CTSC	1.32617e-10	2.19804	1	1	4.78417e-06
EMP1.1	1.48345e-10	0.266034	1	0.667	5.35156e-06
RGS17	1.49714e-10	0.311904	1	0.333	5.40095e-06
CD4	1.76248e-10	0.223936	1	0.667	6.35816e-06
LTC4S	1.96141e-10	0.244523	1	0.667	7.07577e-06
RHOH	2.31109e-10	1.19631	1	1	8.33724e-06
CYBRD1	2.7787e-10	0.379704	1	1	1.00242e-05
CCL17	2.84372e-10	2.69392	1	1	1.02587e-05
PAM	3.32354e-10	0.946023	1	1	1.19897e-05
DAB2IP	3.67825e-10	0.466361	1	0.667	1.32693e-05
AGTRAP	4.33098e-10	0.543788	1	1	1.5624e-05
FCER1G	4.5556e-10	0.751755	1	1	1.64343e-05
MGAT5B	4.81987e-10	0.588033	1	1	1.73877e-05
C10H15orf48	5.11054e-10	0.414161	1	1	1.84363e-05
MCEMP1	5.136e-10	0.258583	1	0.667	1.85281e-05
RNASE6	7.03538e-10	0.215792	1	0.333	2.53801e-05
GBP1	8.86393e-10	0.290222	1	1	3.19766e-05
SLC30A3	9.1185e-10	0.235709	1	1	3.2895e-05
ZBTB20	9.98912e-10	0.674327	1	1	3.60358e-05
CSF1R	1.01595e-09	0.305001	1	0.667	3.66503e-05
CLEC4G	1.10599e-09	0.206253	1	0.333	3.98988e-05
GSDMD	1.27423e-09	0.224621	1	1	4.5968e-05
NPAS3	1.33077e-09	0.692479	1	1	4.80076e-05
ANTXR1	1.42499e-09	0.21918	1	1	5.14067e-05
XDH	1.56717e-09	0.306704	1	0.667	5.65358e-05
ADAM15	1.72691e-09	0.779918	1	1	6.22982e-05
HK1	1.83572e-09	0.925878	1	1	6.62236e-05
MMP7	2.13059e-09	0.45257	1	1	7.68611e-05
SGCE	2.14789e-09	0.170897	1	1	7.74851e-05
CD36	2.31901e-09	0.364733	1	0.667	8.36581e-05
GPR183	2.8908e-09	1.94209	1	1	0.000104286
ENSBTAG00000069546	3.41339e-09	0.198878	1	0.667	0.000123138
PATJ	4.26988e-09	0.330594	1	1	0.000154036
FCER2	5.84877e-09	0.213332	1	0.333	0.000210994
SOX4	6.34207e-09	0.62267	1	1	0.00022879
CCDC146	7.05994e-09	0.459286	1	1	0.000254687
ENSBTAG00000052866	7.16288e-09	0.120251	1	1	0.000258401
ENSBTAG00000048980	1.03656e-08	0.282651	1	0.333	0.00037394
ENSBTAG00000016997	1.04626e-08	0.20887	1	0.333	0.000377438
AKAP5	1.34582e-08	1.77067	1	1	0.000485506
CEBPD	1.35401e-08	1.73056	1	1	0.00048846
SYN2	1.41525e-08	0.19001	1	1	0.000510552
BHLHE41	1.463e-08	0.125789	1	1	0.000527778
FCER1A	1.48822e-08	0.300167	1	1	0.000536876
AKR1C4	1.7232e-08	0.205281	1	1	0.000621645
ZDHHC14	1.79987e-08	1.05217	1	1	0.000649304
ZEB2	1.88856e-08	1.46058	1	1	0.000681297
CTDSPL	1.93519e-08	0.33326	1	1	0.000698119
ADAM12	1.93715e-08	0.408099	1	1	0.000698828
NT5E	2.22254e-08	0.175207	1	0.667	0.000801781
CD276	2.26581e-08	0.174709	1	1	0.00081739
PDE6C	2.50056e-08	0.151506	1	1	0.000902077
ENSBTAG00000065829	2.53805e-08	1.057	1	1	0.0009156
SCRN1	2.60594e-08	0.166882	1	1	0.000940093
ENSBTAG00000069043	2.64481e-08	0.732135	1	1	0.000954114
SGTB	2.72355e-08	0.149664	1	1	0.000982519
ENSBTAG00000058633	2.82318e-08	0.165727	1	0.333	0.00101846
CECR2	2.95185e-08	0.193844	1	1	0.00106488
HTRA1	3.59526e-08	1.64431	1	1	0.00129699
ZMYND15	3.98275e-08	1.04245	1	1	0.00143678
AGFG2	4.82188e-08	0.286788	1	1	0.00173949
ENSBTAG00000032902	4.84477e-08	0.227383	1	1	0.00174775
NPAS2	4.85332e-08	0.201958	1	1	0.00175084
RARRES1	4.9199e-08	0.983888	1	1	0.00177485
MMP12	5.0596e-08	0.0832809	1	0	0.00182525
ATP13A4	5.10082e-08	0.221125	1	1	0.00184012
TRPV4	5.11612e-08	0.386381	1	1	0.00184564
ENSBTAG00000053987	5.12697e-08	0.154329	1	1	0.00184956
PRDM16	5.30758e-08	0.348933	1	1	0.00191471
PDE1B	5.41902e-08	0.218831	1	1	0.00195491
ENSBTAG00000063011	5.55576e-08	0.178622	1	1	0.00200424
MYO5C	6.44405e-08	0.20186	1	1	0.00232469
A2M	6.55017e-08	0.124816	1	0.333	0.00236297
INHBA	6.69747e-08	0.0811905	1	0	0.00241611
GPT2	7.29596e-08	0.135589	1	0.667	0.00263202
EPHA5	8.0521e-08	0.191944	1	1	0.0029048
TWIST1	8.73281e-08	0.186498	1	1	0.00315036
CCDC50	8.88794e-08	1.28273	1	1	0.00320633
IRF2BP2	1.18236e-07	0.46229	1	1	0.00426536
DGKH	1.24872e-07	0.728672	1	1	0.00450476
GRM5	1.28892e-07	0.119582	1	1	0.00464977
LIPG	1.30826e-07	1.00609	1	1	0.00471955
MGAT4A	1.38867e-07	0.623395	1	1	0.00500963
ERBB3	1.45882e-07	0.1698	1	1	0.00526269
CLEC10A	1.56496e-07	0.108503	1	0.667	0.00564561
SLC37A2	1.74615e-07	0.231881	1	1	0.00629922
CDH23	1.85127e-07	0.652772	1	1	0.00667845
ENSBTAG00000069563	1.93909e-07	0.556325	1	1	0.00699526
ENSBTAG00000061825	1.94068e-07	0.212425	1	1	0.00700102
RCAN2	2.10078e-07	0.117669	1	1	0.00757856
MAP2	2.32258e-07	0.150139	1	0.667	0.0083787
C1QB	2.35957e-07	0.0922731	1	0	0.00851214
FABP5	2.36339e-07	2.03597	1	1	0.00852592
SCUBE2	2.39699e-07	0.318056	1	1	0.00864714
ENSBTAG00000053098	2.42239e-07	0.176653	1	1	0.00873876
LMTK3	2.61703e-07	0.218466	1	1	0.00944092
BOLA-DYB	2.71147e-07	0.109323	1	0.333	0.00978163
F11	2.72783e-07	0.110502	1	0.667	0.00984066
SNAP25	2.83374e-07	0.86345	1	1	0.0102227
STMN1	2.87953e-07	0.368568	1	1	0.0103879
NFAM1	2.88429e-07	0.11846	1	0.333	0.0104051
INAFM1	3.08024e-07	1.29702	1	1	0.011112
ENSBTAG00000001219	3.18256e-07	0.482633	1	1	0.0114811
ZNF283	3.2991e-07	0.277473	1	1	0.0119015
ZFP64	3.42217e-07	0.72838	1	1	0.0123455
HMOX1	3.7182e-07	0.0871422	1	0	0.0134134
NFIA	3.79929e-07	0.201598	1	1	0.0137059
ENSBTAG00000068686	4.27962e-07	0.22047	1	1	0.0154387
RHBDL2	4.65662e-07	0.181358	1	1	0.0167988
TLR4	4.87306e-07	0.153271	1	0.333	0.0175796
PARD3	5.05417e-07	0.189926	1	1	0.0182329
ZNF521	5.19636e-07	0.115421	1	1	0.0187459
DCLK3	5.6713e-07	1.06315	1	1	0.0204592
CLSTN2	6.04498e-07	0.2041	1	1	0.0218073
SCN11A	6.06914e-07	1.00386	1	1	0.0218944
ECM1	6.18247e-07	1.36823	1	1	0.0223033
DIRAS2	6.32692e-07	0.108314	1	1	0.0228243
PAWR	6.34545e-07	0.109647	1	1	0.0228912
RIGI	6.62953e-07	0.37189	1	1	0.023916
PLIN3	6.99878e-07	0.275442	1	1	0.0252481
PLAUR	7.25734e-07	0.213311	1	1	0.0261808
PXYLP1	7.3148e-07	0.258091	1	1	0.0263882
LYPD5	8.49248e-07	0.0871684	1	0.667	0.0306366
ITGB5	8.64359e-07	0.122493	1	0.667	0.0311817
CACNB2	9.00479e-07	0.443852	1	1	0.0324848
ENTPD1	9.14864e-07	0.695527	1	1	0.0330037
FBXL14	9.64616e-07	0.636638	1	1	0.0347985
SRGAP3	9.69168e-07	0.34072	1	1	0.0349627
GAS6	1.1012e-06	0.0816014	1	1	0.0397257
PODNL1	1.15879e-06	0.112569	1	0.667	0.0418035

## Sheet: Supplementary Table 6
gene	p_val	avg_log2FC	pct.1	pct.2	p_val_adj	GENEBIOTYPE	DESCRIPTION	Function..CC.	Protein.names
ENSBTAG00000065240	4.52347e-10	0.396199	1	1	1.63184e-05	lncRNA	NULL	0	0
MEDAG	4.43311e-09	0.140535	1	0.333	0.000159924	protein_coding	mesenteric estrogen dependent adiposis [Source:VGNC Symbol;Acc:VGNC:31371]	FUNCTION: Involved in processes that promote adipocyte differentiation, lipid accumulation, and glucose uptake in mature adipocytes. {ECO:0000250}.	Mesenteric estrogen-dependent adipogenesis protein
MSANTD1	1.3501e-08	0.699175	1	1	0.00048705	protein_coding	Myb/SANT DNA binding domain containing 1 [Source:VGNC Symbol;Acc:VGNC:31688]	0	Myb/SANT-like DNA-binding domain-containing protein 1
LUZP2	1.71969e-08	0.144628	1	1	0.000620377	protein_coding	leucine zipper protein 2 [Source:VGNC Symbol;Acc:VGNC:31085]	0	Leucine zipper protein 2
IRS1	4.67594e-08	0.18008	1	1	0.00168685	protein_coding	insulin receptor substrate 1 [Source:VGNC Symbol;Acc:VGNC:30283]	0	Insulin receptor substrate 1
SRGAP3	1.20995e-07	0.313362	1	1	0.00436491	protein_coding	SLIT-ROBO Rho GTPase activating protein 3 [Source:VGNC Symbol;Acc:VGNC:35279]	0	SLIT-ROBO Rho GTPase activating protein 3
CPB2	3.17936e-07	-0.130556	1	1	0.0114696	protein_coding	carboxypeptidase B2 [Source:VGNC Symbol;Acc:VGNC:27646]	FUNCTION: Cleaves C-terminal arginine or lysine residues from biologically active peptides such as kinins or anaphylatoxins in the circulation thereby regulating their activities. Down-regulates fibrinolysis by removing C-terminal lysine residues from fibrin that has already been partially degraded by plasmin. {ECO:0000256|ARBA:ARBA00053927}.	Carboxypeptidase B2 (EC 3.4.17.20) (Carboxypeptidase U) (Thrombin-activable fibrinolysis inhibitor)
NTRK3	4.2433e-07	0.111748	1	1	0.0153077	protein_coding	neurotrophic receptor tyrosine kinase 3 [Source:VGNC Symbol;Acc:VGNC:106849]	FUNCTION: Receptor tyrosine kinase involved in nervous system and probably heart development. Upon binding of its ligand NTF3/neurotrophin-3, NTRK3 autophosphorylates and activates different signaling pathways, including the phosphatidylinositol 3-kinase/AKT and the MAPK pathways, that control cell survival and differentiation. {ECO:0000256|ARBA:ARBA00055541}.	Tyrosine-protein kinase receptor (EC 2.7.10.1)
GAS8	8.35519e-07	0.485251	1	1	0.0301413	protein_coding	growth arrest specific 8 [Source:VGNC Symbol;Acc:VGNC:29263]	0	Dynein regulatory complex subunit 4 (Growth arrest-specific protein 8)
	Code
	DEG <- FindMarkers(data, ident.1 = "subset_post", ident.2 = "subset_pre", test.use = "DESeq2") %>% dplyr::filter(p_val_adj < 0.05)

## Sheet: Supplementary Table 7
gene	p_val	avg_log2FC	pct.1	pct.2	p_val_adj	GENEBIOTYPE	DESCRIPTION	Function..CC.	Protein.names
APOBEC3Z1	6.63917e-16	0.49224	1	1	2.39508e-11	protein_coding	apolipoprotein B mRNA editing enzyme, catalytic polypeptide-like 3A	0	DNA dC->dU-editing enzyme APOBEC-3G (EC 3.5.4.38) (Deoxycytidine deaminase)
CA2	6.16693e-13	1.07933	1	1	2.22472e-08	protein_coding	carbonic anhydrase 2 [Source:NCBI gene (formerly Entrezgene);Acc:280740]	FUNCTION: Reversible hydration of carbon dioxide. {ECO:0000256|RuleBase:RU367011}.	Carbonic anhydrase (EC 4.2.1.1)
INPP4B	7.17698e-12	1.36452	1	1	2.5891e-07	protein_coding	inositol polyphosphate-4-phosphatase type II B [Source:VGNC Symbol;Acc:VGNC:53908]	0	phosphatidylinositol-3,4-bisphosphate 4-phosphatase (EC 3.1.3.66)
SRGAP3	1.40767e-11	0.89395	1	1	5.07818e-07	protein_coding	SLIT-ROBO Rho GTPase activating protein 3 [Source:VGNC Symbol;Acc:VGNC:35279]	0	SLIT-ROBO Rho GTPase activating protein 3
ENSBTAG00000065240	2.97283e-10	0.44466	1	1	1.07245e-05	lncRNA	NULL	0	0
CLVS2	3.66864e-10	0.230826	1	1	1.32346e-05	protein_coding	clavesin 2 [Source:VGNC Symbol;Acc:VGNC:27474]	FUNCTION: Required for normal morphology of late endosomes and/or lysosomes in neurons. Binds phosphatidylinositol 3,5-bisphosphate (PtdIns(3,5)P2). {ECO:0000256|ARBA:ARBA00046144}.	Clavesin-2 (Retinaldehyde-binding protein 1-like 2)
AGRN	6.37913e-10	1.01786	1	1	2.30127e-05	protein_coding	agrin [Source:VGNC Symbol;Acc:VGNC:25742]	FUNCTION: This released fragment is important for agrin signaling and to exert a maximal dendritic filopodia-inducing effect. All 'z' splice variants (z+) of this fragment also show an increase in the number of filopodia. {ECO:0000256|ARBA:ARBA00054843}.	Agrin
MSANTD1	7.43877e-10	0.583835	1	1	2.68354e-05	protein_coding	Myb/SANT DNA binding domain containing 1 [Source:VGNC Symbol;Acc:VGNC:31688]	0	Myb/SANT-like DNA-binding domain-containing protein 1
RFX4	1.18729e-09	0.123672	1	1	4.28316e-05	protein_coding	regulatory factor X4 [Source:VGNC Symbol;Acc:VGNC:33896]	FUNCTION: Transcription factor that plays a role in early brain development. May activate transcription by interacting directly with the X-box. May activate transcription from CX3CL1 promoter through the X-box during brain development. May be required for neural tube ciliogenesis during embryogenesis. {ECO:0000256|ARBA:ARBA00053964}.	Transcription factor RFX4 (Regulatory factor X 4)
SELENOI	2.04033e-09	0.650951	1	1	7.36049e-05	protein_coding	selenoprotein I [Source:VGNC Symbol;Acc:VGNC:97309]	FUNCTION: Ethanolaminephosphotransferase that catalyzes the transfer of phosphoethanolamine (PE) from CDP-ethanolamine to lipid acceptors, the final step in the synthesis of PE via the 'Kennedy' pathway. PE is the second most abundant phospholipid of membranes in mammals and is involved in various membrane-related cellular processes. The enzyme is critical for the synthesis of several PE species …	Ethanolaminephosphotransferase 1 (EC 2.7.8.1) (Selenoprotein I) (SelI)
MCF2L	2.15332e-09	0.545014	1	1	7.76811e-05	protein_coding	MCF.2 cell line derived transforming sequence like [Source:VGNC Symbol;Acc:VGNC:31302]	0	MCF.2 cell line derived transforming sequence like
CRYBB2	3.88736e-09	0.217395	1	1	0.000140236	protein_coding	crystallin beta B2 [Source:VGNC Symbol;Acc:VGNC:27737]	FUNCTION: Crystallins are the dominant structural components of the vertebrate eye lens.	Beta-crystallin B2 (Beta-B2 crystallin) (Beta-crystallin Bp)
ZNF536	4.51241e-09	0.153113	1	1	0.000162785	protein_coding	zinc finger protein 536 [Source:VGNC Symbol;Acc:VGNC:37299]	FUNCTION: Transcriptional repressor that negatively regulates neuron differentiation by repressing retinoic acid-induced gene transcription. Binds and interrupts RARA from binding to retinoic acid response elements (RARE) composed of tandem 5'-AGGTCA-3' sites known as DR1-DR5. Recognizes and binds 2 copies of the core DNA sequence 5'-CCCCCA-3'. {ECO:0000256|ARBA:ARBA00057406}.	Zinc finger protein 536
GDNF	5.44516e-09	0.27829	1	1	0.000196434	protein_coding	glial cell derived neurotrophic factor [Source:VGNC Symbol;Acc:VGNC:29309]	0	Glial cell line-derived neurotrophic factor (Astrocyte-derived trophic factor)
POLQ	8.16748e-09	0.671402	1	1	0.000294642	protein_coding	DNA polymerase theta [Source:VGNC Symbol;Acc:VGNC:33130]	0	DNA polymerase theta (EC 2.7.7.49) (EC 2.7.7.7) (EC 3.6.4.12) (DNA polymerase eta)
ENSBTAG00000066628	2.28881e-08	0.183319	1	1	0.00082569	lncRNA	NULL	0	0
XKRX	3.86951e-08	0.0596387	1	1	0.00139592	protein_coding	XK related X-linked [Source:HGNC Symbol;Acc:HGNC:29845]	0	XK-related protein
TEK	5.49488e-08	0.202954	1	1	0.00198228	protein_coding	TEK receptor tyrosine kinase [Source:VGNC Symbol;Acc:VGNC:35735]	0	Angiopoietin-1 receptor (EC 2.7.10.1) (Endothelial tyrosine kinase) (Tyrosine kinase with Ig and EGF homology domains-2) (Tyrosine-protein kinase receptor TIE-2)
CXCL10	7.68366e-08	-0.43656	1	1	0.00277188	protein_coding	C-X-C motif chemokine ligand 10 [Source:VGNC Symbol;Acc:VGNC:27846]	FUNCTION: Pro-inflammatory cytokine that is involved in a wide variety of processes such as chemotaxis, differentiation, and activation of peripheral immune cells, regulation of cell growth, apoptosis and modulation of angiostatic effects (By similarity). Plays thereby an important role during viral infections by stimulating the activation and migration of immune cells to the infected sites (By s…	C-X-C motif chemokine 10 (Small-inducible cytokine B10)
ARID5B	1.30379e-07	-1.64084	1	1	0.00470341	protein_coding	AT-rich interaction domain 5B [Source:VGNC Symbol;Acc:VGNC:26132]	0	AT-rich interactive domain-containing protein 5B
ENSBTAG00000066907	1.76762e-07	-0.12337	1	1	0.00637668	lncRNA	NULL	0	0
ENSBTAG00000067801	1.78108e-07	0.115712	1	1	0.00642525	protein_coding	NULL	0	Uncharacterized protein
GAS8	1.80666e-07	0.67543	1	1	0.00651754	protein_coding	growth arrest specific 8 [Source:VGNC Symbol;Acc:VGNC:29263]	0	Dynein regulatory complex subunit 4 (Growth arrest-specific protein 8)
CRYBB3	1.87363e-07	0.0898073	1	1	0.00675912	protein_coding	crystallin beta B3 [Source:VGNC Symbol;Acc:VGNC:27738]	FUNCTION: Crystallins are the dominant structural components of the vertebrate eye lens. {ECO:0000256|ARBA:ARBA00003689}.	Beta-crystallin B3 (Beta-B3 crystallin)
HEATR9	3.49319e-07	0.184054	1	1	0.0126017	protein_coding	HEAT repeat containing 9 [Source:VGNC Symbol;Acc:VGNC:29797]	0	HEAT repeat containing 9
GLCCI1	4.35536e-07	1.26824	1	1	0.015712	protein_coding	glucocorticoid induced 1 [Source:VGNC Symbol;Acc:VGNC:29393]	0	Glucocorticoid induced 1
TM4SF1	5.49957e-07	0.0567282	1	1	0.0198397	protein_coding	transmembrane 4 L six family member 1 [Source:VGNC Symbol;Acc:VGNC:35903]	0	Transmembrane 4 L six family member 1
RIC8B	6.76303e-07	1.17109	1	1	0.0243976	protein_coding	RIC8 guanine nucleotide exchange factor B [Source:VGNC Symbol;Acc:VGNC:33962]	FUNCTION: Chaperone that specifically binds and folds nascent G alpha proteins prior to G protein heterotrimer formation. Also acts as a guanine nucleotide exchange factor (GEF) for G alpha proteins by stimulating exchange of bound GDP for free GTP. {ECO:0000256|RuleBase:RU369048}.	Synembryn (Protein Ric-8)
EPHA4	1.28669e-06	1.27736	1	1	0.0464174	protein_coding	EPH receptor A4 [Source:VGNC Symbol;Acc:VGNC:56106]	0	receptor protein-tyrosine kinase (EC 2.7.10.1)
